# Supplementary material for: Comparative Genome-Wide Transcriptome Analysis of Brucella suis and Brucella microti Under Acid Stress at pH 4.5: Cold Shock Protein CspA and Dps Are Associated With Acid Resistance of B. microti
Source: Front Microbiol. 2021 Dec 13;12:794535. doi: 10.3389/fmicb.2021.794535 (PMC8710502; doi:10.3389/fmicb.2021.794535)
Supplement: Supplementary file 1 [file Table_1.XLSX]

## Sheet: Supplementary Table 1
	Primers used for RT-qPCR validation
	ID Bµ	ID Bs	Primers	Function/Protein
1	BMI_I1066	BR1061	BR1061_qPCR_For GCCGGACAGATTTGCATGTG BR1061_qPCR_Rev GGCATCGCACAGGTTTTCAG Product: 209 bp	Alcohol dehydrogenase
2	BMI_II121	BRA0121	BRA0121_qPCR_For AAGCCACCGAGCAGAAGATC BRA0121_qPCR_Rev ATCAGTTCGCGCAGGAAGAC Product: 160 bp	flhB flagellar biosynthesis protein FlhB
3	BMI_II158	BRA0160	BRA0160_qPCR_For GGCTTTTGACCGTGCTTTCC BRA0160_qPCR_Rev TGAACAGGGCAAGCGAGATC Product: 150 bp	fliP, flagellar biosynthesis protein FliP
4	BMI_II296	BRA0302	BRA0302_qPCR_For GACGGGTGGATGCCGTTATC BRA0302_qPCR_Rev GCCCGTTGATCATCGCAATC Product: 213 bp	Maltose operon transcriptional repressor MalR, LacI family
5	BMI_II851	BRA0857	BRA0857_qPCR_For AAATCGCGCGGCATTGTATC BRA0857_qPCR_Rev GGAAGATGCGGCACCATTTG Product: 185	DeoR family transcriptional regulator
6	BMI_II858	BRA0864	BRA0864_qPCR_For CAATCGCTTGCCCAAACATG BRA0864_qPCR_Rev CCTACCGGGCGATTATCCTT Product: 152 bp	eryA erythritol kinase
7	BMI_I715	BR0720	BR0720_qPCR_For AGACCGGGCAGTTCAACATC BR0720_qPCR_Rev CAAAGCCAAGCCCCATCAG Product: 168 bp	lldP L-lactate permease
8	BMI_I1390	BR1380	BR1380_qPCR_For TATCGTCGGTTATGGCAGCC BR1380_qPCR_Rev ATGTGGTCGCGGTAGATGTC Product: 222 bp	ilvC ketol-acid reductoisomerase
9	BMI_II788	BRA0794	BRA0794_qPCR_For TTCCCCGGCTATTTCATGCC BRA0794_qPCR_Rev CACGGTCGAGAATGGTGAGG Product: 193 bp	Acetyl-CoA acetyltransferase
10	BMI_II1056	BRA1055	BRA1055_qPCR_For CATCCTGATTGCCACCGATG BRA1055_qPCR_Rev AACCGCTCTTTCATGTCTGC Product: 210 bp	Universal stress protein family
11	BMI_I1237	BR1226	BR1226_qPCR_For AGCAGTTCAAGGGCCGTATC BR1226_qPCR_Rev CCCAGTAGTCAACCGAACCC Product: 249 bp	rplP 50S ribosomal protein L16
12	BMI_I1462	BR1450	BR1450_qPCR_For CAGATATCAAACCTGCCGCAC BR1450_qPCR_Rev GTCGGCACATATTTCTCACCG Product: 154 bp	metF 5,10-methylenetetrahydrofolate reductase
13	BMI_I1463	BR1451	BR1451_qPCR_For GTGTTTCCCGCCATCTGAAG BR1451_qPCR_Rev GTGAAAGCCGCTCCATATCG Product: 180 bp	Transcriptional regulator, ArsR family
14	BMI_I1677	BR1655	BR1655_qPCR_For ACGCTGGAAAGTGGAATTGC BR1655_qPCR_Rev CGATGGCAAGCAGGTTCTTC Product: 223 bp	Sensor histidine kinase, putative
15	BMI_I2119	BR2097	BR2097_qPCR_For TGAGACGCTGAAGGTTCTGG BR2097_qPCR_Rev GGCCACTGGAAGATCTGGTC Product: 171 bp	ahcY, S-adenosyl-L-homocysteine hydrolase
16	BMI_II226	BRA0229	BRA0229_qPCR_For CGACACCGCCCATGACTAC BRA0229_qPCR_Rev GGTCCAGGGCCGTCAATAT Product: 149 bp	Two component response regulator
17	BMI_II231	BRA0235	BRA0235_qPCR_For CAGACGCTCACCATGCTTTG BRA0235_qPCR_Rev CGATTTCAAGCCCGATCAGC Product: 157 bp	GAF/GGDEF domain-containing protein
18	BMI_II243	BRA0249	BRA0249_qPCR_For TCGTATGGCTTCTGATGGGC BRA0249_qPCR_Rev GGGCTGTTCAAGGAATTCGC Product: 185 bp	norB, nitric-oxide reductase, large subunit
19	BMI_II270	BRA0275	BRA0275R ACCAGGAAATCGCAGCTCAG BRA0275L GCTTGACTTCGGGGCTCATG Produit: 160	nosZ, nitrous-oxide reductase
20	BMI_II276	BRA0281	BRA0281_qPCR_For AGAAGCCTGCCCGTCTTTTC BRA0281_qPCR_Rev TGACCACACGCACAATAAGC Product: 202 bp	nnrR, transcriptional regulator NnrR
21	BMI_II403	BRA0406	BRA0406_qPCR_For ATACAATCACCAGCCAGCCC BRA0406_qPCR_Rev GTGTAAGCTTGGCATGGACG Product: 114 bp	Dihydrodipicolinate synthase family protein
22	BMI_I288	BR0282	BR0282_qPCR_For ACCTGCGCGAGATGAAAGAG BR0282_qPCR_Rev TATTCCGGCACCTGACCAAC Product: 208 bp	Dihydropyrimidine dehydrogenase
23	BMI_I311	BR0305	BR0305_qPCR_For ATGGCGTGGAAGTCTCGATC BR0305_qPCR_Rev CGCTTCGTTGGCAATCTGTG Product: 155 bp	metZ O-succinylhomoserine sulfhydrylase
24	BMI_I349	BR0344	BR0344_qPCR_For ATCTCGCACCCCTGATGTTC BR0344_qPCR_Rev GAAGGGAATGGCGAGCAATG Product: 200 bp	TRAP dicarboxylate transporter, DctM subunit, putative
25	BMI_II393	BRA0396	BRA0396_qPCR_For GCGAGGAGTTGAACGGATTG BRA0396_qPCR_Rev CGCGAATGGTGTTGAAGGTAC Product: 240 bp	fabG, 3-ketoacyl-ACP reductase
26	BMI_I362	BR0357	BR0357_qPCR_For CCTATGTGCGCGTCAACTTG BR0357_qPCR_Rev CCGACAGCAGCATGACATTG Product: 210 bp	ccoI, cytochrome cbb3 oxidase maturation protein CcoI
27	BMI_I365	BR0360	BR0360_qPCR_For CAGGAAAACGCCAAGATCGC BR0360_qPCR_Rev TCGTTGAGGTTCGGATAGCC Product: 197 bp	ccoP, cytochrome c oxidase, cbb3-type, subunit III
28	BMI_I1162	BR1151	BR1151_qPCR_For GGCTCAATGTCGGTGTGAAC BR1151_qPCR_Rev CCACCGAGAATGGCATGATG Product: 217 bp	lpxA, UDP-N-acetylglucosamine acyltransferase
29	BMI_I1362	BR1351	BR1351_qPCR_For CTTGCAGGCGATGAATGGC BR1351_qPCR_Rev TTTCAAGCTGGTCCGTGTCC Product: 185 bp	HlyD family secretion protein
30	BMI_I2179	BR2158	BR2158_qPCR_For TCCTTGTCTGGCTGATCGAC BR2158_qPCR_Rev TGATCCGCATCGACCAGAAG Product: 157 bp	lnt apolipoprotein N-acyltransferase
31	BMI_II269	BRA0274	BRA0274_qPCR_For AAGGGGAACGAGCTTCTAGG BRA0274_qPCR_Rev TTGGTATCAATGCCCACAAC Product: 104 bp	nosR nitrous oxide reductase regulatory protein NosR
32	BMI_II277	BRA0282	BRA0282_qPCR_For AGGCCACAATGTTGAAACCG BRA0282_qPCR_Rev GCACAACCTTCGGCTTCTTG Product: 221 bp	pseudoazurin (Cupredoxin) (Blue copper protein)
33	BMI_II580	BRA0586	BRA0586_qPCR_For CATCGTCATGCCGGTTGAAC BRA0586_qPCR_Rev TAGACGCCAAGATCAAGCCC Product: 132 bp	Hypothetical protein (virulence protein)
34	BMI_I2111	BR2089	BR2089_qPCR_For CGCTGTTCATCCGCAATCTG BR2089_qPCR_Rev TCTTCATCTCGCCCGCATAG Product: 201 bp	pckA phosphoenolpyruvate carboxykinase
35	BMI_II40	BRA0040	BRA0040_qPCR_For GATCGGCTTTCTTGGTGCTG BRA0040_qPCR_Rev CGCATCGCCTGAAATTCCAG Product: 210 bp	mgtC Mg2+ transport ATPase
36	BMI_II389	BRA0392	BRA0392_qPCR_For CTTTCGTCCACTGCCTTCAC BRA0392_qPCR_Rev ACACCCACAAGCGAGATCAG Product: 239 bp	Branched-chain amino acid ABC transporter substrate-binding protein
37	BMI_II866	BRA0872	BRA0872_qPCR_For CCGCTTGGCACGATTTTCTC BRA0872_qPCR_Rev GTTCCGGCAGCTTCACATTG Product: 208 bp	fbp, fructose-1,6-bisphosphatase
38	BMI_II1006	BRA1013	BRA1013_qPCR_For CGTCAACAATGCCGGTATCG BRA1013_qPCR_Rev TGTCCCTTGGCACCATTCTC Product: 153 bp	fabG, 3-ketoacyl-ACP reductase
39	BMI_II1156	BRA1150	BRA1150_qPCR_For AAGGTTTTCGACGCGGTTG BRA1150_qPCR_Rev CCTTCCGGCTTTGCTTTCAG Product: 164 bp	xylF, D-xylose ABC transporter periplasmic D-xylose-binding protein
40	BMI_II225	BRA0228	BRA0228_qPCR_For GCTCAGCCGGGAAATGAATG BRA0228_qPCR_Rev GATTGCAACAGGACTTCGCC Product: 198	Sensor histidine kinase
41	BMI_I1373	BR1363	BR1363_qPCR_For GCCATCACTGTGGGACAGAT BR1363_qPCR_Rev CAAGCAGCCCGTTGAATC Product: 136 bp	ureT, putative urea transporter
42	BMI_I274	BR0269	BR0269_qPCR_For GACCGCCCAATTCAGGTTG BR0269_qPCR_Rev CGGAAGCCATAAATCTCGCG Product: 191 bp	ureB urease subunit beta
43	BMI_I1988	BR1966	BR1966_qPCR_For GTGACGCTTGCCAAGGAAAC BR1966_qPCR_Rev TTCTCCACATGCACCGTCTC Product: 221 bp	Universal stress protein family
44	BMI_II171	BRA0174	BRA0174_qPCR_For TCGCAGCTTCCCTTTTGATC BRA0174_qPCR_Rev GCGGCTTCTTGATGTATTTGC Product: 249 bp	cycA cytochrome c2
45	BMI_II292	BRA0298	BRA0298F: CATCCTCGCCAAGATTTTCG BRA0298R: CCATTCGATCTTCTCCATCC	narH, respiratory nitrate reductase subunit beta
46	BMI_II893	BRA0899	BRA0899_qPCR_For CGATGCTGCTGACCGAAATG BRA0899_qPCR_Rev TGCGGGTCGAGGTCATAAAG Product: 199 bp	arcB, ornithine cyclodeaminase
47	BMI_II925	BRA0931	BRA0931_qPCR_For GCTTCCACAGGCCCTATCAC BRA0931_qPCR_Rev GAAGCGGCCATTGAGAATCG Product: 248 bp	hutG formiminoglutamase
48	BMI_I140	BR0137	For CACCGAAGCCATAGGCAACGA Rev GATTCAGCGGTCGTGACCTGA Product: 117 bp	regA, DNA-binding response regulator
49	BMI_II230	BRA0234	BRA0234_qPCR_For AGGTTCCAGCCCGTTTGATG BRA0234_qPCR_Rev TCGAGTTCCAGCGCATCATG Product: 193 bp	ApbE family protein
50	BMI_II408	BRA0411	BRA0411_qPCR_For TGCGTCGGTTGTGGCTTATG BRA0411_qPCR_Rev TCGCATCAACCGCCACAATG Product: 224 bp	ROK family protein
51	BMI_II703	BRA0709	BRA0709_qPCR_For CCATTGCGCCCTTTCTTCTG BRA0709_qPCR_Rev AGGGATCACGGCCAATTTCG Product: 195 bp	Transcriptional regulator OxyR
52	BMI_I426	BR0423	BR0423_qPCR_For GAACGCGCTGGTCTTCATTC BR0423_qPCR_Rev AGCGATTCCAGATTAGCCGC Product: 104 bp	cspA, cold shock protein CspA
53	BMI_I1200	BR1189	BR1189_qPCR_For TATCTGGGCGAGCGTGAATG BR1189_qPCR_Rev CGTGCCAGCGGAATAATAGC Product: 153 bp	pccA propionyl-CoA carboxylase, alpha subunit
54	BMI_I1246	BR1251	BR1251_qPCR_For CCAGGTTGACGATGCAGAAC BR1251_qPCR_Rev GGTCGGAATGTAGCTGTCAAC Product: 196 bp	tuf-1, elongation factor Tu
55	BMI_II487	BRA0491	BRA0491_qPCR_For CCGATGGGCTTGATTTCAGTTC BRA0491_qPCR_Rev GTGGAAAGTGCTGCCAGATTG Product: 241 bp	bioF 8-amino-7-oxononanoate synthase
56	BMI_II732	BRA0739	BRA0739_qPCR_For ATACTCGACCACTTCACGCC BRA0739_qPCR_Rev GACAAGCTTTCCATCGTGCC Product: 227 bp	Glycine/betaine/L-proline ABC transporter permease
57	BMI_I332	BR0326	BR0326_qPCR_For TGCTTCTCATGGCTCTGGTC BR0326_qPCR_Rev TCGTTGAGCCCCAGAAGATG Product: 235 bp	LrgB family protein
58	BMI_I369	BR0364	BR0364_qPCR_For GGCGAAGGTGAAGTCCATCC BR0364_qPCR_Rev GCTCACCGTGAATGCTGATC Product: 227 bp	Transcriptional regulator, Fur family
59	BMI_I1211	BR1200	BR1200_qPCR_For ACCGCACAAAACGCTCATTG BR1200_qPCR_Rev CTGGGCCGCCATTTTCAAG Product: 185 bp	phoA alkaline phosphatase
60	BMI_II1145	BRA1139	BRA1139_qPCR_For GTTCTTTCGTGCCGGACAAG BRA1139_qPCR_Rev GCAGGTTGACGGTGAAATCG Product: 180 bp	flgE, flagellar hook protein FlgE
61	BMI_II1186	BRA1180	BRA1180_qPCR_For AGATCAACTTCGTCAGCCCG BRA1180_qPCR_Rev AGATGATCGGTGAAGCCCTG Product: 205 bp	Sugar ABC transporter substrate-binding protein
62	BMI_II898	BRA0904	BRA0904_qPCR_For TGGCGCTCAAGATTGCAAAT BRA0904_qPCR_Rev GTGATGTAGGATGCGGCAAG Product: 181 bp	Tex Protein (Bs) / RNA-binding S1 domain-containing protein
63	BMI_I733	BR0735	BR0735_qPCR_For AGTACGAGTTCATCCCGGTC BR0735_qPCR_Rev TCACCGGGAAAAGAGAGACC Product: 241 bp	Hypothetical protein
64	BMI_I1537	BR1522	BR1522_qPCR_For CATCATTATCGCGCCCATGG BR1522_qPCR_Rev GCGATGCGGATCAGATTGTC Product: 180 bp	envZ osmolarity sensor protein EnvZ, putative
65	BMI_I1340	BR1328	BR1328_qPCR_For CCGCAACATTCTGATCTGGC BR1328_qPCR_Rev CCGGCTTCAATATCTCGCTG Product: 128 bp	cysW-2 sulfate ABC transporter permease
66	BMI_I2187	BR2166	BR2166_qPCR_For CTGCTTCATCACGCCACTTG BR2166_qPCR_Rev TCAAAGCTCGTATCAGGCCG Product: 153 bp	rbfA ribosome-binding factor A
67	BMI_II254	BRA0260	BRA0260_qPCR_For CGATCCTCCCTTCGTCCATG BRA0260_qPCR_Rev TCCGGGTTAATGAGCGTCAG Product: 207 bp	Copper-containing nitrite reductase, nirK
68	BMI_II287	BRA0293	BRA0293_qPCR_For CGAACGGCTATTCCTTGCTG BRA0293_qPCR_Rev TGGAACAGGGCGCAATAATC Product: 120 bp	3-octaprenyl-4-hydroxybenzoate carboxy-lyase
69	BMI_II444	BRA0447	BRA0447_qPCR_For CGCTTGGCTTTCTCGGAATG BRA0447_qPCR_Rev CAAAGCCGCCGATCCATTC Product: 231 bp	Acyl-CoA dehydrogenase
70	BMI_II1126	BRA1120	BRA1120_qPCR_For GGCAAAAGCCTTTCCGATGG BRA1120_qPCR_Rev GCGCACATTCCTCTTTCGAC Product: 226 bp	Cobalamin synthesis protein/P47K family protein
71	BMI_I200	BR0196	BR0196_qPCR_For TGCGATTTTGTGGGTTTGCG BR0196_qPCR_Rev GCCGCGAAAGAAGCTCAATC Product: 160 bp	Transcriptional regulator, Crp/Fnr family
72	BMI_II42	BRA0042	BRA0042_qPCR_For TGGACCTGTTTGCCTCGATC BRA0042_qPCR_Rev ATGAAAATCACGGGCAAGCG Product: 184 bp	DNA-binding response regulator, LuxR family
73	BMI_II1114	BRA1113	BRA1113_qPCR_For CGAAATATGGACGGTCGGGG BRA1113_qPCR-Rev CGGTCGTGATCTTGTCCACC Product: 218 bp	pemK family protein
74	BMI_II1115	BRA1114	BRA1114_qPCR_For GCACCGACAAAGAAGGCAAG BRA1114_qPCR_Rev GAAGTGCCCGCAATACATGG Product: 198 bp	dld D-lactate dehydrogenase
75	BMI_II1190	BRA1184	BRA1184_qPCR_For ACCTTAGCCTCATCAAGCCG BRA1184_qPCR_Rev AACAGAAAGTCGGCCTCCAC Product: 139 bp	Purple acid phosphatase family protein
76	BMI_I1154	BR1142	BR1142_qPCR_For CACCCATATCGACCAGACCG BR1142_qPCR_Rev CAGCGTTTCGGGTTTCATCC Product: 112 bp	moaC molybdenum cofactor biosynthesis protein MoaC
77	BMI_I1096	BR1084	BR1084_qPCR-For CTGCGTATTTCCATGCCTGC BR1084_qPCR_Rev GCCGGTCAAATCCATGATGC Product: 293 bp	CAIB/BAIF family protein
78	BMI_I1679	BR1657	BR1657_qPCR CTTCCCTATTTGCGCCGTTT BR1657_qPCR_Rev AAGCCTGTAGAGACCGATCC Product: 147 bp	Two-component response regulator
79	BMI_I818	BR0817	BR0817_qPCR_For CGGAATTCGTCTTTCTGCCG BR0817_qPCR_Rev TAGACGGGAACTTTCAGGCG Product: 277 bp	Metallo-beta-lactamase family protein
80	BMI_I1984	BR1962	BR1962_qPCR_For ATTTCTATCGGCACCCTCGG BR196_qPCR_For GCCGAAATTTTAGCGAGGGG Product: 178 bp	Asparaginase family protein
81	BMI_II402	BRA0405	BRA0405_qPCR_For CGATGCGGGCTCCATTATCC BRA0405_qPCR_Rev GTTCCTGGAAAACCATGCCG Product: 119 bp	Peptide ABC transporter ATP-binding protein
82	BMI_II847	BRA0853	BRA0853_qPCR_For ATGGCATGATAACGCTCGGC BRA0853_qPCR_Rev ATGACGAAGGTGAACAGGCC Product: 112 bp	Hypothetical protein
83	BMI_I2170	BR2149	BR2149_qPCR_For TGCCGCAACAATCGATCTTG BR2149_qPCR_Rev CGGTCGGGTAAGGCTTCAG Product: 218 bp	dps DNA starvation/stationary phase protection protein Dps
84	BMI_II488	BRA0492	BRA0492_qPCR_For CCGCCCTCACCCATATGATC BRA0492_qPCR_Rev ATCTTCAAAACTGCGCGTGG Product: 185 bp	bioB biotin synthase
85	BMI_I1985	BR1963	BR1963_qPCR_For GGCTTGGTCGATTGTTGCTG BR1963_qPCR_Rev GTGTGCTCAAAAGGCCAAGG Product: 212 bp	Major facilitator superfamily transporter
86	BMI_II228	BRA0232	BRA0232_qPCR_For CCATTACTACCGCCCTGACC BRA0232_qPCR_Rev GCGATATAGGCTCCGTCACC Product: 100 bp	Hypothetical protein
87	BMI_II461	BRA0464	BRA0464_qPCR_For AGTGGCGGAAGGTGAGATTG BRA0464_qPCR_Rev TAGCCCAGTACCTGCCCTTC Product: 120 bp	drrA daunorubicin resistance ATP-binding protein
88	BMI_II271	BRA0276	BRA0276_qPCR_For GGCAAGGCAGATCGATGTTG BRA0276_qPCR_Rev CTCTCCGGTCAGTTCGATGG Product: 142 bp	nosD copper ABC transporter periplasmic copper-binding protein
89	BMI_II249	BRA0255	BRA0255_qPCR_For TGGAACGAATTGAAGCTTGCG BRA0255_qPCR_Rev GTGAGAAAACCGGCAGCAG Product: 175 bp	Hypothetical (PaaD-like domain)
90	BMI_I686	BR0691	BR0691_qPCR_For GCCCCGTTCTTTTCCTGATG BR0691_qPCR_Rev ATCAATGAAGACACGCACCG Product: 185 bp	Hypothetical protein
91	BMI_I1652	BR1634	BR1634_qPCR_For AATCATCATCACGGCAGCAG BR1634_qPCR_Rev TCGACAACTGTACCAAGGCA Product: 122 bp	Hypothetical protein
92	BMI_II385	BRA0388	BRA0388_qPCR_For GGCCGTCCTTTCCGATCAG BRA0388_qPCR_Rev GACACGACGCTGCTGAAAG Product: 150 bp	Heme-thiolate monooxygenase
93	BMI_II485	BRA0489	BRA0489_qPCR_For GTCTGGCACCCCTTTACCC BRA0489_qPCR_Rev GCGATGACCATGCGTGATG Product: 144 bp	bioA adenosylmethionine--8-amino-7-oxononanoate transaminase
94	BMI_I273	BR0268	BR0268-qPCR_For GTCTGGAACGTGGGGTGAAG BR0268-qPCR_Rev GGAAAAGTGGCCTCGACCTG Product : 193 bp	ure1A, subunit gamma
95	BMI_I275	BR0270	BR0270_qPCR_For CCTATGGCGAGGAAGTGAAG BR0270_qPCR_Rev GCATTGGTGATGACGGTGT Product: 109 bp	ure1C, subunit alpha
	Primers for RT-qPCR reference gene rrsA
	ID Bµ	ID Bs	Primers	Function/Protein
	16s	16s	16s_Brucella_F GGGGAGCAAACAGGATTAGAT 16s_Brucella_R ATGTCAAGGGCTGGTAAGGTT Product: 224 bp	rrsA 16S ribosomal RNA Brucella
