# Supplementary material for: Comparative Genome-Wide Transcriptome Analysis of Brucella suis and Brucella microti Under Acid Stress at pH 4.5: Cold Shock Protein CspA and Dps Are Associated With Acid Resistance of B. microti
Source: Front Microbiol. 2021 Dec 13;12:794535. doi: 10.3389/fmicb.2021.794535 (PMC8710502; doi:10.3389/fmicb.2021.794535)
Supplement: Supplementary file 2 [file Table_2.XLSX]

## Sheet: Supplementary Table 2
S2. Primers for construction of Brucella mutant strains
	ID Bs	ID Bµ	Primers	Function/Protein	Restr. Enzyme	Resistance marker
1	BMI_I1066	BR1061	A_dBR1061_For: GGGAGAAGGCGAGGTATTGG A_dBR1061_Rev: CGCCTCGTTTGCACTTTCAAGGCCTCTCTCCATCCACCACATGCA B_dBR1061_For: TGCATGTGGTGGATGGAGAGAGGCCTTGAAAGTGCAAACGAGGCG B_dBR1061_Rev: CGAGGTGGTGCGTTTCATTG Product A: 567 bp Product B: 718 bp	Alcohol dehydrogenase	StuI	Kanamycin
2	BMI_I426	BR0423	A_dBR0423_For: GAAGTGAATTTCGGCGACTGG A_dBR0423_Rev: CGATTCCAGATTAGCCGCGGAGGCCTAGAATTTTACTGTTCCGTTTGCC B_dBR0423_For: GGCAAACGGAACAGTAAAATTCTAGGCCTCCGCGGCTAATCTGGAATCG B_dBR0423_Rev: AGGGACACGCTTCATTCCAG Product A: 607 bp Product B: 870 bp	Cold shock protein CspA	StuI	Kanamycin
3	BMI_II893	BRA0899	A_dBRA0899_For: CTGATCGACGAGCATGGTGT A_dBRA0899_Rev: AACATGCCGTAGAGATCGCGAGGCCTCCTCCACATAACCGGCAAGT B_dBRA0899_For: ACTTGCCGGTTATGTGGAGGAGGCCTCGCGATCTCTACGGCATGTT B_dBRA0899_Rev: TGCATCAGTGACAATCGGCT Product A: 486 bp Product B: 539 bp	Ornithine cyclodeaminase	StuI	Kanamycin
4	BMI_I1677	BR1655	A_dBR1655_For: ACCAGCGTTATCCCTTCACA A_dBR1655_Rev: TCGTCCCAGCAGAACATGAGAGGCCTAAGGTCCGGGTTCTGGTAGA B_dBR1655_For: TCTACCAGAACCCGGACCTTAGGCCTCTCATGTTCTGCTGGGACGA B_dBR1655_Rev: TCGTTCATCACCGGCTTGAA Product A: 517 bp Product B: 468 bp	Sensor histidine kinase	StuI	Kanamycin
5	BMI_II226	BRA0229	A_d BRA0229_For: GACTACCACTTGTCCATAGGC A_d BRA0229_Rev: CGTGCTGCTTTCGATTTGCTAGGCCTGGCAGCATCAAATCCAGAAGA B_d BRA0229_For: TCTTCTGGATTTGATGCTGCCAGGCCTAGCAAATCGAAAGCAGCACG B_d BRA0229_Rev: GCAATATTGACCGCACCCTG Product A: 408 bp Product B: 427 bp	Two-component response regulator (pseudogene B. suis)	StuI	Kanamycin
6	BMI_II385	BRA0388	A_d BRA0388_For: AGCTCCTTTAGACCGCGTTT A_d BRA0388_Rev: CCCGGAACCAGATCAAGCTTAGGCCTATCTGATCGGAAAGGACGGC B_d BRA0388_For: GCCGTCCTTTCCGATCAGATAGGCCTAAGCTTGATCTGGTTCCGGG B_d BRA0388_Rev: AGCCACTCTCAATGCCACTC Product A: 507 Product B: 521 bp	Heme-thiolate monooxygenase	StuI	Kanamycin
7	BMI_II460	BRA0463	A_d BMI_II460_For: TCGAAACCTTCCGGCTGATC A_d BMI_II460_Rev: GACAAAACCGAACCGACAGCGGATCCAATTCGCCCTCCACATAGCC B_d BMI_II460_For: GGCTATGTGGAGGGCGAATTGGATCCGCTGTCGGTTCGGTTTTGTC B_d BMI_II460_Rev: GAGGCCCAGTTCATCCAGTG Product A: 596 bp Product B: 598 bp	HlyD family secretion protein	BamHI	Kanamycin
8	BMI_II847	BRA0853	A_d BMI_II847_For : GCACCAGAGCGTCATTCCC A_d BMI_II847_Rev: GCAATCAGGATGGTGCCGATAGGCCTGGGGCCGAGCGTTATCATG B_d BMI_II847_For: CATGATAACGCTCGGCCCCAGGCCTATCGGCACCATCCTGATTGC B_d BMI_II847_Rev: TTTGCGGCCAGACATAGGTG Product A: 521 bp Product B: 517 bp	Hypothetical protein (permease of the drug/metabolite transporter (DMT) family)	StuI	Kanamycin
9	BMI_I1652	BR1634	A_dBMI_I1652_For: CGGGGCTGGAATACGTAACC A_dBMI_I1652_Rev: CCTTCATCGTTTCAGGGTCCAAGGCCTGCTGCTGCCGTGATGATG B_dBMI_I1652_For: CATCATCACGGCAGCAGCAGGCCT TGGACCCTGAAACGATGAAGG B_dBMI_I1652-Rev: CCATTTTACTCCTCCCAAGCTG Product A: 541 bp Product B: 500 bp	Hypothetical protein (T4SS effector VceA)	StuI	Kanamycin
10	BMI_I1679	BR1657	A_d BMI_I1679_For: CTCTCCTGTTCGGCTTGGTC A_d BMI_I1679_Rev: GATGAGGGCCTTCACCATGTAGGCCTGGGAAGATGCGGCGCTATAC B_d BMI_I1679_For: GTATAGCGCCGCATCTTCCCAGGCCTACATGGTGAAGGCCCTCATC B_d BMI_I1679_Rev: GCGGCTCGTTCTGTTCATG Product A: 532 bp Product B: 669 bp	Two-component response regulator (α-proteobacteria)	StuI	Kanamycin
11	BMI_I733	BR0735	A_d BMI_I733_For: CCTTGTTGACTGACGCATACC A_d BMI_I733_Rev: CGATGAACTGGGCGATCTCAAGGCCTCTGATCCGTGTATTCGTGCTG B_d BMI_I733_For: CAGCACGAATACACGGATCAGAGGCCT TGAGATCGCCCAGTTCATCG B_d BMI_I733_Rev: CCGCACGGCAGATAAAACC Product A: 474 bp Product B: 444 bp	Hypothetical protein (TIR domain-containing protein; T4SS effector BtpB)	StuI	Kanamycin
12	BMI_I686	BR0691	A_d BMI_I686_For: ATCGACACTGGATGAAGCCC A_d BMI_I686_Rev: CTAAGGTCACGGCAGAGCGAGGCCT GCGGCGATCATCAGGAAAAG B_d BMI_I686_For: CTTTTCCTGATGATCGCCGCAGGCCTCGCTCTGCCGTGACCTTAG B_d BMI_I686_Rev: CCTTAGCACTCCAGTTGCATTC Product A: 449 bp Product B: 404 bp	Hypothetical (T4SS effector BspB)	StuI	Kanamycin
13	BMI_II580	BRA0586	A_ BMI_II580_For: TCGGCTCGTTCATCTATCGC A_ BMI_II580_Rev: CTTGTCGAGAAGGGCTGCGAGGCCTTCGCCGTCTTCCTTATCGAG B_ BMI_II580_For: CTCGATAAGGAAGACGGCGAAGGCCTCGCAGCCCTTCTCGACAAG B_ BMI_II580_Rev: GCTATTCGCCCTACTGATTAACG Product A: 525 bp Protein B: 581 bp	Hypothetical protein (virulence protein VirJ)	StuI	Kanamycin
14	BMI_I2170	BR2149	A_ BMI_I2170_For: TCTCGCTCACATAGGCAAGC A_ BMI_I2170_Rev: GCGGCGGTGAAAATATCTGCAGGCCTGGGTTGCATGCATCGACTTC B_ BMI_I2170_For: GAAGTCGATGCATGCAACCCAGGCCTGCAGATATTTTCACCGCCGC B_ BMI_I2170_Rev: CCAAATGCTTCGTCGATGGC Product A: 404 bp Product B: 417 bp	DNA starvation/stationary phase protection protein Dps	StuI	Kanamycin
15	BMI_II225	BRA0228	A_ BMI_II225_For: TCCAGAAGCGGCCATTTGAG A_ BMI_II225_Rev: GCTCAGCCGGGAAATGAATGAGGCCTCACGGGCGGGACAATAGAC B_ BMI_II225_For: GTCTATTGTCCCGCCCGTGAGGCCTCATTCATTTCCCGGCTGAGC B_ BMI_II225_Rev: TCATATTGACGGCCCTGGAC Product A: 521 bp Product B: 566 bp	Sensor histidine kinase	StuI	Kanamycin
16	BMI_II898	BRA0904	A_ BMI_II898_For: ACGGGTTAAAGAGCAGACAGG A_ BMI_II898_Rev: CAGCAATGCAGCACCAAAAGAGGCCTCAATGCGCTTGGTGATGTCC B_ BMI_II898_For: GGACATCACCAAGCGCATTGAGGCCTCTTTTGGTGCTGCATTGCTG A_ BMI_II898_Rev: CCTTCCGTTTTGACCAGCAG Product A: 556 bp Product B: 554 bp	RNA-binding S1 domain-containing protein/Transcriptional accessory protein	StuI	Kanamycin
Primers for Brucella mutant complementation constructs
	ID Bs	ID Bµ	Primers	Function/Protein
2	BR0423	BMI_I426	cIII.cspA_For_KpnI : GCGCGGTACCTTGTTCTCGAATGTTGCGGC cIII.cspA_Rev_SacI : GCGCGAGCTCCCCGACCTTCCCATTGTCTC Product: 407 bp	Cold Shock Protein CspA
3	BR2149	BMI_I2170	cBMI_I2170_For_KpnI: GCGCGGTACCTCTCGCTCACATAGGCAAGC cBMI_I2170_Rev_SacI: GCGCGAGCTCCCAAATGCTTCGTCGATGGC Product: 1210 bp	DNA starvation / stationary phase protection protein Dps
	Bµ: B. microti
	Bs: B. suis
