# Supplementary material for: Comparative Genome-Wide Transcriptome Analysis of Brucella suis and Brucella microti Under Acid Stress at pH 4.5: Cold Shock Protein CspA and Dps Are Associated With Acid Resistance of B. microti
Source: Front Microbiol. 2021 Dec 13;12:794535. doi: 10.3389/fmicb.2021.794535 (PMC8710502; doi:10.3389/fmicb.2021.794535)
Supplement: Supplementary file 3 [file Table_3.XLSX]

## Sheet: Common genes
Common genes (651 genes)
ID Bµ	ID Bs	COG	Function/Protein	Bs20	Bµ20	Bs120	Bµ120
BMI_I6	BR0006	R	ABC-type nickel/oligopeptides specific transport system, ATPase component	1.84006	1.17781	1.36688	2.75047
BMI_I14	BR0014	E	Branched-chain amino acid amino acid-binding protein	-2.38357	-2.48361	-0.960647	-0.842346
BMI_I28	BR0027	J	SSU ribosomal protein S1p	2.59483	3.33585	2.58884	3.70955
BMI_I38	BR0035	F	HIT1 PROTEIN	0.0589837	0.942638	1.55945	1.56359
BMI_I39	BR0036	L	NADH pyrophosphatase (EC 3,6,1,22)/ MutT/nudix family protein	0.439297	1.46489	1.67993	2.2668
BMI_I45	BR0042	C	Cytochrome o ubiquinol oxidase subunit II (EC 1,10,3,-)	2.06549	2.82251	1.64272	-0.490249
BMI_I46	BR0043	C	Cytochrome o ubiquinol oxidase subunit I (EC 1,10,3,-)	2.0942	5.2139	2.38117	1.7699
BMI_I47	BR0044	C	Cytochrome o ubiquinol oxidase subunit III (EC 1,10,3,-)	1.99363	6.18552	2.54545	2.58988
BMI_I48	BR0045	C	Cytochrome o ubiquinol oxidase subunit IV (EC 1,10,3,-)	1.71451	6.36675	2.84321	2.55403
BMI_I79	BR0076	G	COGs COG0477	2.22055	1.66381	0.897016	0.739472
BMI_I84	BR0081	S	COGs COG3339	1.5437	1.69498	0.896787	0.43064
BMI_I87	BR0084	J	2'-5' RNA ligase	-2.16311	-2.43957	-0.698344	-1.80533
BMI_I94	BR0091	S	hypothetical protein that often co-occurs with aconitase	-2.19341	-3.42106	-1.26777	-1.68781
BMI_I95	BR0092	S	FIG00450444: hypothetical protein	2.07422	1.54432	1.92623	3.09464
BMI_I98	BR0095	O	ABC transporter involved in cytochrome c biogenesis, CcmB subunit	1.60917	1.65216	0.454655	0.478761
BMI_I101	BR0098	O	Cytochrome c-type biogenesis protein CcmG/DsbE, thiol:disulfide oxidoreductase, cycY	2.08987	1.74883	2.3726	0.868273
BMI_I118	BR0115	G	Fructokinase (EC 2,7,1,4), cscK	1.47083	2.29418	1.57824	2.5011
BMI_I121	BR0118	M	25 kDa OUTER-MEMBRANE IMMUNOGENIC PROTEIN	0.759183	-0.114532	1.69369	1.56126
BMI_I125	BR0122	S	FIG00450606: hypothetical protein	-0.889256	-1.68222	-2.16044	-2.16011
BMI_I127	BR0124	L	ATP-dependent RNA helicase, DEAD/DEAH box family	2.61303	2.56764	0.346731	1.17028
BMI_I134	BR0131	S	Hypothetical protein	-2.84859	-1.6716	-1.50895	-1.60786
BMI_I136	BR0133	T	Sensor histidine kinase RegB (EC 2,7,3,-)	-1.75232	-1.72362	-0.765223	0.149259
BMI_I146	BR0143	R	virulence factor MviN	1.21881	1.62176	1.68064	2.25467
BMI_I152	BR0149	M	Lipoprotein signal peptidase lspA (EC 3,4,23,36)	1.20072	1.01562	1.53127	1.6833
BMI_I167	BR0164	S	FIG00450131: hypothetical protein	-1.77378	-1.94753	-0.907759	-1.24323
BMI_I168	BR0165	S	FIG00440777: hypothetical protein	-1.74429	-1.79752	-1.47114	-2.81432
BMI_I180	BR0177	R	rRNA small subunit methyltransferase I	2.09909	2.49738	0.649747	1.34395
BMI_I181	BR0178	L	Endonuclease (EC 3,1,-,-)	2.72716	3.22566	1.48463	2.08311
BMI_I194	BR0191	H	aminotransferase	-2.26455	-2.43234	-0.122109	-0.613918
BMI_I196	BR0193	E	Sulfate adenylyltransferase subunit 2 cysD (EC 2,7,7,4)	-1.56868	-1.87245	-0.573204	-0.894061
BMI_I200	BR0196	T	Crp/FNR family transcriptional regulator	-1.06219	-1.23085	-2.23596	-2.39668
BMI_I204	BR0200	C	glycerol-3-phosphate dehydrogenase glpD (EC 1,1,5,3)	-1.72303	-2.38802	-0.985512	-1.87664
BMI_I207	BR0203	R	Alcohol dehydrogenase (EC 1,1,1,1)	2.76426	0.0382721	6.40454	2.16784
BMI_I208	BR0204	S	FIG00450153: hypothetical protein	2.6156	0.589862	4.20594	1.80092
BMI_I213	BR0210	C	Aldehyde dehydrogenase family protein	-1.60159	-1.61798	-1.30027	-1.94484
BMI_I221	BR0218	H	Phosphomethylpyrimidine kinase ThiD (EC 2,7,4,7)	-0.882005	-1.25907	-1.86052	-2.54132
BMI_I238	BR0235	G	Sugar ABC transporter periplasmic sugar-binding protein	-2.52884	-3.1202	-0.0239693	1.41712
BMI_I239	BR0236	G	Sugar ABC transporter permease	-2.10421	-2.69966	-0.0673072	1.5569
BMI_I240	BR0237	G	Sugar ABC transporter permease	-1.6056	-2.02556	0.0765502	0.819542
BMI_I245	BR0242	S	hypothetical protein	-1.62622	-2.01027	-0.627368	0.809235
BMI_I251	BR0247	S	FIG00450264: zinc-binding protein	1.85683	0.68052	1.43744	1.61516
BMI_I252	BR0248	D	Septum formation protein Maf	1.29948	0.518727	1.50676	1.63409
BMI_I261	BR0256	L	site-specific recombinase, phage integrase family	1.25242	0.888783	-3.43135	-2.59225
BMI_I272	BR0267	O	Urease accessory protein UreD-1	1.02413	0.391369	1.81542	-1.9723
BMI_I273	BR0268	E	Urease gamma subunit (EC 3,5,1,5)	2.55249	2.78033	3.70476	1.79943
BMI_I274	BR0269	E	Urease beta subunit (EC 3,5,1,5)	2.36399	3.05263	3.73909	2.14194
BMI_I275	BR0270	E	Urease alpha subunit, UreC (EC 3,5,1,5)	2.07674	2.4012	3.55876	1.16577
BMI_I283	BR0277	V	AcrB/AcrD/AcrF multidrug efflux protein	1.9234	2.23947	1.38974	2.19843
BMI_I284	BR0278	F	Dihydropyrimidinase (EC 3,5,2,2)/Phenylhydantoinase dhT (3.5.2.2)	-3.15974	-6.65687	-4.56165	-1.7976
BMI_I285	BR0279	E	Beta-ureidopropionase (EC 3,5,1,6)/Allantoate amidohydrolase	-1.89567	-3.98215	-2.4959	-1.85574
BMI_I288	BR0282	F	Dihydropyrimidine dehydrogenase [NADP+] (EC 1,3,1,2)	-1.21441	-4.02548	-3.18273	-0.156119
BMI_I289	BR0283	E	Pyridine nucleotide-disulphide oxidoreductase associated with reductive pyrimidine catabolism	-0.689653	-3.24174	-2.62016	-1.46638
BMI_I299	BR0293	S	FIG00450432: hypothetical protein	-3.95034	-4.66607	-3.15386	-0.0933622
BMI_I309	BR0303	O	Hsp33-like chaperonin, HslO	1.71593	1.4566	2.04488	2.56848
BMI_I310	BR0304	P	ApaG protein	0.312856	-0.515361	-2.3071	-3.05467
BMI_I311	BR0305	E	O-acetylhomoserine sulfhydrylase (EC 2,5,1,49) / O-succinylhomoserine sulfhydrylase (EC 2,5,1,48)	-1.71282	-4.17307	-3.83194	-3.98312
BMI_I318	BR0312	S	FIG005495: hypothetical protein	-1.0819	-1.49833	-2.73248	-2.56653
BMI_I324	BR0318	M	Large-conductance mechanosensitive channel	-2.17839	-2.72375	-1.45603	-2.43536
BMI_I327	BR0321	M	Glycosyl transferase family protein	0.121951	-0.636946	-1.54666	-1.57257
BMI_I331	BR0325	R	Holin-like protein CidA	-1.20728	1.21021	-1.63966	-4.84554
BMI_I332	BR0326	M	CidA-associated membrane protein CidB	-1.83547	0.800643	-1.28624	-4.07629
BMI_I333	BR0327	S	FIG00450344: hypothetical protein	-1.70339	0.60413	-2.06521	-4.02967
BMI_I343	BR0338	S	hypothetical protein	3.85558	2.44151	0.539207	0.327084
BMI_I348	BR0343	Q	TRAP dicarboxylate transporter, DctQ subunit, unknown substrate 6	-2.45357	-3.74506	-2.35278	-0.234965
BMI_I349	BR0344	Q	TRAP dicarboxylate transporter, DctM subunit, unknown substrate 6	-1.53479	-2.96816	-1.91995	-0.160198
BMI_I350	BR0345	Q	TRAP transporter solute receptor, unknown substrate 6	-1.49637	-3.06332	-2.06063	-0.55863
BMI_I357	BR0352	K	LysR family transcriptional regulator	-1.3273	-1.84834	-2.02134	-2.18819
BMI_I361	BR0356	P	Type cbb3 cytochrome oxidase biogenesis protein CcoS, involved in heme b insertion	2.36467	2.63834	3.37296	1.83266
BMI_I362	BR0357	P	Type cbb3 cytochrome oxidase biogenesis protein CcoI; Copper-translocating P-type ATPase (EC 3,6,3,4), FixI	2.53851	3.34349	3.24928	2.89718
BMI_I363	BR0358	S	Type cbb3 cytochrome oxidase biogenesis protein CcoH, FixH	1.81032	2.36577	2.91895	2.11802
BMI_I364	BR0359	C	Type cbb3 cytochrome oxidase biogenesis protein CcoG, involved in Cu oxidation	3.22794	5.39039	5.18928	4.53328
BMI_I365	BR0360	C	Cytochrome c oxidase subunit CcoP (EC 1,9,3,1)	2.94073	4.79089	5.40822	4.24498
BMI_I366	BR0361	S	Cytochrome c oxidase subunit CcoQ (EC 1,9,3,1)	2.08772	3.3072	6.37553	5.14793
BMI_I367	BR0362	C	Cytochrome c oxidase subunit CcoO (EC 1,9,3,1)	2.7597	4.3204	5.39269	3.80229
BMI_I368	BR0363	O	Cytochrome c oxidase subunit CcoN (EC 1,9,3,1)	2.46274	3.24357	3.81979	1.54547
BMI_I369	BR0364	P	Iron-responsive regulator Irr	-2.2219	-3.16986	-1.74783	-4.19917
BMI_I378	BR0373	S	putative secreted protein	2.23877	2.72135	1.35019	2.47349
BMI_I380	BR0375	R	GTP-binding protein EngA	1.88683	1.59599	0.678612	1.58692
BMI_I387	BR0383	C	F0F1 ATP synthase subunit C, atpE	1.60939	1.72411	1.30201	1.06818
BMI_I388	BR0384	C	F0F1 ATP synthase subunit B'	1.94215	1.95191	1.43992	1.97542
BMI_I389	BR0385	C	F0F1 ATP synthase subunit B, atpF	1.98718	2.30888	1.58405	2.00547
BMI_I393	BR0389	S	FIG00450362: hypothetical protein	1.17039	-2.60884	1.95837	-1.00296
BMI_I408	BR0404	J	Glycyl-tRNA synthetase beta chain, glyS (EC 6,1,1,14)	1.85178	2.42295	2.18402	2.24606
BMI_I415	BR0411	I	Enoyl-CoA hydratase (EC 4,2,1,17)	-2.95687	0.285069	1.5154	1.98975
BMI_I416	BR0412	I	Acyl-CoA dehydrogenase family protein	-2.45565	0.631557	2.30761	1.69015
BMI_I423	BR0419	S	(Hypothetical Protein)	-3.51074	-1.58496	-1.79624	-0.300948
BMI_I427	BR0424	S	FIG00450263: hypothetical protein	0.0742182	-1.27684	-2.07377	-1.53541
BMI_I428	BR0425	S	FIG00450819: hypothetical protein	2.4253	3.419	3.69733	6.50766
BMI_I429	BR0426	S	Protein of unknown function DUF374	2.58128	3.48143	3.23459	5.29282
BMI_I436	BR0433	S	Transglycosylase associated protein	-2.55681	-1.82435	-0.913888	-1.06891
BMI_I441	BR0438	J	RNA methyltransferase	2.15635	2.28171	0.515343	0.87136
BMI_I451	BR0449	O	DNA repair protein RadA	1.85776	2.17182	1.23076	2.05073
BMI_I453	BR0451	M	Cyclopropane-fatty-acyl-phospholipid synthase, cfa	-2.15447	-3.10852	-1.52545	-2.23772
BMI_I454	BR0452	J	LSU ribosomal protein L9p	2.13879	2.6716	4.59085	3.60085
BMI_I494	BR0492	R	HAD superfamily hydrolase	-2.02673	-1.81409	-0.730952	-0.271568
BMI_I501	BR0499	R	Glyoxalase family protein	-1.60947	-1.27397	-1.8484	-1.69701
BMI_I520	BR0518	S	wbkB protein	1.83471	1.77785	1.01187	1.70412
BMI_I521	BR0519	G	O-antigen export system ATP-binding protein RfbE	1.82199	2.00268	1.12468	2.79613
BMI_I525	BR0523	L	ISBm1, transposase orfA	-0.733137	-3.12834	-1.77948	-1.31142
BMI_I525	BR0533	L	ISBm1, transposase orfA	1.24414	-3.12834	-5.41362	-1.31142
BMI_I543	BR0544	G	Ribose ABC transporter, periplasmic ribose-binding protein RbsB (TC 3,A,1,2,1)	-2.18518	-2.74906	-1.96915	-0.413884
BMI_I544	BR0545	G	hypothetical protein	-1.60625	-2.20506	-1.80039	-0.434374
BMI_I552	BR0553	E	Choline dehydrogenase, betA (EC 1,1,99,1)	-0.273143	-0.234011	2.10294	-1.55057
BMI_I553	BR0554	K	Transcriptional regulator BetI	-0.167697	-0.393965	2.41835	-2.6184
BMI_I560	BR0561	P	Cyanate transport system protein CynX	1.66289	2.14672	1.6687	0.102604
BMI_I573	BR0573	J	Amidase ("Asp-tRNAAsn/Glu-tRNAGln amidotransferase A subunit and related amidases")	-0.368725	-0.756915	-2.28816	-2.35923
BMI_I592	BR0593	S	hypothetical protein	1.70649	0.888969	-0.828657	-3.02084
BMI_I597	BR0598	S	hypothetical protein	1.91072	0.415037	-1.66488	-3.14637
BMI_I598	BR0599	S	hypothetical protein	0.237354	0.152003	-2.3957	-1.71965
BMI_I599	BR0600	M	NLP/P60 family protein	1.65918	1.20263	-3.19271	-2.40454
BMI_I606	BR0607	O	Cytochrome c-type biogenesis protein CcmI	1.95503	1.7846	0.626099	0.12357
BMI_I608	BR0609	O	Cytochrome c-type biogenesis protein CcmF	1.5955	2.54204	2.27795	2.11576
BMI_I609	BR0610	O	Cytochrome c-type biogenesis protein CcmH	1.30813	2.24733	2.3621	2.27804
BMI_I615	BR0616	T	Sensor histidine kinase	-1.60579	-1.92584	-1.00261	-0.517132
BMI_I622	BR0623	F	AMP nucleosidase, amn (EC 3,2,2,4)	0.95878	1.22595	1.82386	2.2373
BMI_I626	BR0627	S	conserved unknown protein	-3.12497	-0.483224	1.06222	1.55801
BMI_I629	BR0630	S	Transporter	2.90222	2.47095	1.05531	-0.57475
BMI_I630	BR0631	S	Hypothetical protein	-3.24771	-0.040642	-4.90666	-2.39007
BMI_I641	BR0641	S	(Hypothetical Protein)	0.0742182	-3.65535	-2.07377	0.636663
BMI_I653	BR0654	T	Crp/FNR family transcriptional regulator	1.74848	1.57262	1.38823	0.249789
BMI_I654	BR0655	S	Coproporphyrinogen III oxidase, oxygen-independent (EC 1,3,99,22)	3.4982	4.2599	4.33873	0.604034
BMI_I673	BR0675	S	FIG00450375: hypothetical protein	1.57528	3.52869	1.25172	1.41698
BMI_I678	BR0682	J	Dimethyladenosine transferase, ksgA	2.11145	2.4234	1.67375	2.43674
BMI_I694	BR0699	L	Excinuclease ABC subunit C, uvrC	1.55892	2.33408	1.03041	1.29767
BMI_I701	BR0706	R	Integral membrane protein	0.379897	-0.176109	-2.47937	-2.80891
BMI_I713	BR0718	S	FIG00450294: hypothetical protein	-2.98623	-2.39984	-2.7643	-5.90814
BMI_I714	BR0719	S	FIG00450959: hypothetical protein	1.4297	-0.590501	-3.81501	-3.0397
BMI_I715	BR0720	C	L-lactate permease	-3.84584	-2.89987	-2.39939	-0.0220727
BMI_I730	BR0732	S	FIG00451255: hypothetical protein	-1.58542	-2.28632	-2.12451	-2.59465
BMI_I739	BR0741	E	Amino acid ABC transporter periplasmic amino acid-binding protein	-2.44198	-2.91523	-1.42523	0.791873
BMI_I740	BR0742	S	FIG00450699: hypothetical protein	-2.71139	-2.89182	-2.30421	0.832804
BMI_I741	BR0743	E	Amino acid ABC transporter, permease protein 2	-2.21624	-2.82322	-2.00361	0.7819
BMI_I742	BR0744	E	Amino acid ABC transporter permease	-1.98948	-1.98512	-1.94398	1.23022
BMI_I775	BR0778	L	Integration host factor alpha subunit, ihfA	-1.86396	-1.54569	-1.41324	-1.22697
BMI_I777	BR0780	P	Quaternary ammonium compound-resistance protein sugE	0.290536	-0.430329	-2.85047	-2.05113
BMI_I792	BR0792	R	Phenylacetic acid degradation-related protein	-2.50798	-1.76198	-0.740954	0.928209
BMI_I799	BR0799	S	FIG00450339: hypothetical protein	-0.46214	-0.629627	-2.57771	-1.55616
BMI_I806	BR0805	C	NADH-ubiquinone oxidoreductase chain D, nuoD (EC 1,6,5,3)	1.83519	1.8143	1.93556	1.31951
BMI_I807	BR0806	C	NADH-ubiquinone oxidoreductase chain E, nuoE (EC 1,6,5,3)	1.82654	2.17478	2.07319	1.99473
BMI_I808	BR0807	C	NADH-ubiquinone oxidoreductase chain F, nuoF (EC 1,6,5,3)	1.95128	2.54974	2.24336	2.05641
BMI_I809	BR0808	C	NADH-ubiquinone oxidoreductase chain G (EC 1,6,5,3)	2.17907	2.73356	2.39043	2.35719
BMI_I810	BR0809	C	NADH-ubiquinone oxidoreductase chain H, nuoH (EC 1,6,5,3)	2.09822	2.64873	2.11656	2.58122
BMI_I811	BR0810	C	NADH-ubiquinone oxidoreductase chain I, nuoI (EC 1,6,5,3)	2.17926	2.64828	2.48594	2.06354
BMI_I812	BR0811	C	NADH-ubiquinone oxidoreductase chain J, nuoJ (EC 1,6,5,3)	1.48983	2.29179	1.72817	2.04049
BMI_I813	BR0812	C	NADH-ubiquinone oxidoreductase chain K, nuoK (EC 1,6,5,3)	1.54102	2.26151	2.05706	2.27911
BMI_I814	BR0813	C	NADH-ubiquinone oxidoreductase chain L, nuoL (EC 1,6,5,3)	1.96933	2.49261	2.49373	2.1909
BMI_I815	BR0814	C	NADH-ubiquinone oxidoreductase chain M, nuoM (EC 1,6,5,3)	1.98104	2.62807	2.62972	2.57425
BMI_I816	BR0815	C	NADH-ubiquinone oxidoreductase chain N, nuoN (EC 1,6,5,3)	1.68109	2.45973	2.41461	2.34383
BMI_I817	BR0816	H	Biotin-protein ligase (EC 6,3,4,9, EC 6,3,4,10, EC 6,3,4,11, EC 6,3,4,15)	1.96657	2.49854	1.83745	2.26934
BMI_I840	BR0841	F	phosphoribosylformylglycinamidine synthase subunit PurS	1.83249	0.906348	1.45029	1.7329
BMI_I891	BR0893	I	Phytoene synthase (EC 2,5,1,32)	2.12422	2.92587	1.51507	2.05059
BMI_I900	BR0901	S	(BR0901: Hypothetical Protein, BR0902: NADH dehydrogenase)	-3.92578	-2.848	-1.07377	1
BMI_I911	BR0912	J	Ribonuclease Rne/Rng domain-containing protein	1.95038	1.25428	2.07862	2.65268
BMI_I937	BR0938	L	DEAD-box ATP dependent DNA helicase	1.67577	1.66569	1.06445	1.38077
BMI_I973	BR0972	S	FIG00450304: hypothetical protein	-1.98165	-2.58375	-2.57746	-2.14043
BMI_I975	BR0974	S	FIG00450847: hypothetical protein	-1.92672	-1.54047	-3.9039	-4.02888
BMI_I976	BR0975	S	FIG00450194: hypothetical protein	-1.55212	-1.14726	-3.61643	-4.34092
BMI_I997	BR0996	L	TatD family hydrolase	1.23446	1.17843	1.93793	1.88054
BMI_I998	BR0997	R	Hypothetical protein	1.68781	2.0481	1.364	2.23904
BMI_I1011	BR1009	S	FIG00451284: hypothetical protein	-2.56964	-1.19592	-2.36655	-2.88874
BMI_I1035	BR1032	S	Hypothetical protein	-1.0179	-1.64295	-1.81802	-1.3424
BMI_I1054	BR1050	S	FIG00450591: hypothetical protein	-2.11843	0.255097	-0.823791	-1.99283
BMI_I1057	BR1052	L	ATP-dependent RNA helicase RhlE	3.21683	3.6301	2.44175	3.84089
BMI_I1066	BR1061	R	Alcohol dehydrogenase (EC 1,1,1,1)	2.96941	1.67416	3.72632	-0.168258
BMI_I1072	BR1067	R	Nucleoside triphosphate pyrophosphohydrolase MazG (EC 3,6,1,8)	-1.61011	-1.96626	-1.33454	-1.37202
BMI_I1083	BR1076	E	Phosphoribosyl-AMP cyclohydrolase, hisI (EC 3,5,4,19)	1.68203	2.18279	1.99156	2.02004
BMI_I1085	BR1078	L	Phage integrase family site specific recombinase	-0.0419079	-1.06531	-3.41868	-3.72972
BMI_I262	BR1083	K	BRO family protein	2.16168	2.6444	-2.54047	0.650062
BMI_I1109	BR1097	L	DNA gyrase subunit A, gyrA (EC 5,99,1,3)	1.70581	1.43069	1.17027	1.64925
BMI_I1129	BR1117	T	Nitrogen regulation protein NtrC	1.71957	1.24228	1.21733	1.5204
BMI_I1153	BR1141	E	Indole-3-glycerol-phosphate synthase, trpC	1.19101	1.29818	1.60194	1.94251
BMI_I1161	BR1150	S	Protein of unknown function DUF1009 clustered with KDO2-Lipid A biosynthesis genes	3.43617	3.41912	2.03738	2.90089
BMI_I1162	BR1151	M	Acyl-[acyl-carrier-protein]--UDP-N-acetylglucosamine O-acyltransferase (EC 2,3,1,129)	2.76506	2.96018	1.88769	2.64326
BMI_I1163	BR1152	I	(3R)-hydroxymyristoyl-ACP dehydratase, fabZ	1.75053	1.77959	1.38458	1.91095
BMI_I1172	BR1161	J	Elongation factor Ts	1.7392	2.90464	2.87712	2.43908
BMI_I1173	BR1162	J	30S ribosomal protein S2, rpsB	1.68013	2.21092	1.09537	1.50634
BMI_I1182	BR1171	S	(Hypothetical Protein)	-2.09571	-2.75489	-4.84636	-5.36069
BMI_I1200	BR1189	I	Propionyl-CoA carboxylase, alpha subunit, PccA	1.22936	4.67042	1.61194	4.56646
BMI_I1203	BR1192	R	Hypothetical protein	-1.52908	-2.07506	-0.44003	-0.509311
BMI_I1204	BR1193	S	FIG00450820: hypothetical protein	-2.81089	-2.61926	-1.0208	-0.45776
BMI_I1205	BR1194	R	TRAP transporter solute receptor TAXI family protein	-2.79292	-2.68332	-1.17791	-0.940964
BMI_I1208	BR1197	R	ThiJ/PfpI family protein	-1.56183	-2.34632	-1.79591	-1.54981
BMI_I1219	BR1208	J	50S ribosomal protein L17, rplQ	1.43663	1.88291	2.14958	1.81654
BMI_I1224	BR1213	U	Preprotein translocase secY subunit (TC 3,A,5,1,1)	0.318862	0.917487	1.74795	2.02601
BMI_I1225	BR1214	J	50S ribosomal protein L15, rplO	1.62959	3.0498	3.30382	3.62241
BMI_I1226	BR1215	J	50S ribosomal protein L30, RpmD	1.65062	3.01828	3.0667	4.02743
BMI_I1227	BR1216	J	30S ribosomal protein S5, rpsE	1.46663	2.85473	2.87971	3.25967
BMI_I1228	BR1217	J	50S ribosomal protein L18, rplR	1.0924	2.42505	2.31528	2.87717
BMI_I1229	BR1218	J	50S ribosomal protein L6, rplF	1.01755	2.35957	2.00205	2.95342
BMI_I1230	BR1219	J	30S ribosomal protein S8, rpsH	0.974785	2.20545	1.666	2.82264
BMI_I1231	BR1220	J	30S ribosomal protein S14, rpsN	0.849179	1.90849	1.59278	2.48432
BMI_I1237	BR1226	J	50S ribosomal protein L16, RplP	1.06766	3.53366	3.13071	3.79797
BMI_I1238	BR1227	J	30S ribosomal protein S3, rpsC	1.0351	3.48982	3.09005	3.8126
BMI_I1239	BR1228	J	50S ribosomal protein L22, RplV	1.18238	3.53456	3.09523	3.97122
BMI_I1240	BR1229	J	30S ribosomal protein S19, RpsS	1.32606	3.5799	3.16446	4.17029
BMI_I1241	BR1230	J	50S ribosomal protein L2, rplB	1.48134	3.80065	3.17785	3.92074
BMI_I1242	BR1231	J	50S ribosomal protein L23, RplW	1.49548	3.81872	3.01234	4.1639
BMI_I1243	BR1232	J	50S ribosomal protein L4, RplD	1.64029	4.03532	3.10611	4.0547
BMI_I1244	BR1233	J	50S ribosomal protein L3, RplC	1.37692	3.94803	2.81507	4.11304
BMI_I1245	BR1234	J	30S ribosomal protein S10, RpsJ	1.46125	3.90584	2.87689	4.09479
BMI_I1246	BR1235	J	Elongation factor Tu	0.856698	4.40323	2.50828	4.26265
BMI_I1247	BR1236	J	Elongation factor G, fusA	1.90657	3.80807	2.07543	2.87473
BMI_I1248	BR1237	J	30S ribosomal protein S7, rpsG	1.96432	2.81332	1.64875	2.0988
BMI_I1249	BR1238	J	30S ribosomal protein S12, rpsL	1.7827	2.18601	0.662224	1.27649
BMI_I1252	BR1242	K	DNA-directed RNA polymerase subunit beta', rpoC	0.456197	1.06909	2.01409	2.16655
BMI_I1253	BR1243	K	DNA-directed RNA polymerase beta subunit, rpoB (EC 2,7,7,6)	0.848197	1.30794	1.93636	2.12309
BMI_I1254	BR1245	J	50s ribosomal protein L7/L12 (P1/P2), rplL	2.52639	2.25471	4.17937	5.01589
BMI_I1255	BR1246	J	50S ribosomal protein L10, rplJ	2.39161	2.16318	3.56332	3.77843
BMI_I1256	BR1247	J	50S ribosomal protein L1, rplA	0.92439	1.68237	1.67556	1.86588
BMI_I1259	BR1250	U	Preprotein translocase subunit SecE (TC 3,A,5,1,1)	-0.423281	-0.530629	-1.50447	-1.64516
BMI_I1265	BR1253	S	(Hypothetical Protein)	-0.223168	0.50564	-3.3903	-4.2833
BMI_I1271	BR1260	R	Ferripyochelin-binding protein	-0.974566	-1.26065	-2.09978	-1.9785
BMI_I1276	BR1265	S	FIG007785: exported protein	-1.72371	-1.87861	-0.0712119	-1.44615
BMI_I1280	BR1269	S	Hypothetical protein	2.31288	1.68886	3.47985	2.15444
BMI_I1283	BR1272	S	FIG00451083: hypothetical protein	-0.887308	-0.421988	-1.57384	-2.13273
BMI_I1302	BR1289	H	Cobalamin biosynthesis protein CbiG / Cobalt-precorrin-3b C17-methyltransferase	2.17095	2.23775	1.6566	2.61871
BMI_I1319	BR1306	H	Cobaltochelatase subunit CobN	0.196785	0.579394	1.74889	1.91412
BMI_I1333	BR1321	S	Hypothetical protein	-1.24771	-0.627617	-2.8193	-2.96602
BMI_I1338	BR1326	S	Hypothetical protein	1.99055	1.79932	1.51511	2.01481
BMI_I1343	BR1331	S	FIG00451117: hypothetical protein	-1.72435	-0.874077	-0.855302	-1.80214
BMI_I1344	BR1332	R	CBS domain-containing protein	1.99714	3.5605	0.732009	1.92903
BMI_I1351	BR1339	G	Sugar ABC transporter ATP-binding protein	-1.45677	-2.00159	-1.66175	-0.936581
BMI_I1353	BR1342	G	Sugar ABC transporter, periplasmic sugar-binding protein	-2.33196	-3.46783	-1.80964	-1.38909
BMI_I1355	BR1344	P	Iron compound ABC transporter ATP-binding protein	1.56168	2.34407	0.607967	0.602393
BMI_I1356	BR1345	P	Iron compound ABC transporter permease	1.8355	2.11424	0.781348	0.934332
BMI_I1360	BR1349	V	ABC transporter permease	3.12417	4.60921	4.81383	3.94593
BMI_I1361	BR1350	V	ABC transporter, ATP binding/permease protein	3.418	4.33118	5.48977	3.45651
BMI_I1362	BR1351	M	HlyD family secretion protein	3.07682	2.83506	2.93501	-0.269183
BMI_I1363	BR1353	S	Hypothetical protein	2.1659	3.67296	2.74446	-0.617763
BMI_I1373	BR1363	E	Urea transporter	1.57131	1.57948	0.518978	0.98096
BMI_I1377	BR1367	P	Transmembrane component NikQ of energizing module of nickel ECF transporter/Cobalt ABC transporter, permease protein, cbiQ or nikQ	2.34724	1.62221	1.83163	1.79675
BMI_I1378	BR1368	P	Cobalt ABC transporter ATP-binding protein	2.10701	1.68775	1.24213	1.308
BMI_I1385	BR1375	S	Hypothetical protein	1.64038	1.00905	0.00398574	2.44163
BMI_I1389	BR1379	S	Hypothetical protein	-3.4971	-3.41843	-0.849633	0.981442
BMI_I1390	BR1380	E	Ketol-acid reductoisomerase, ilvC (EC 1,1,1,86)	-3.19122	-2.80615	-0.5633	1.13262
BMI_I1391	BR1381	K	Transcriptional regulator, TetR family	-3.27847	-2.53882	-1.15561	-0.119011
BMI_I1400	BR1389	E	Acetolactate synthase 3 catalytic subunit, ilvB	-1.57903	0.462494	0.886821	1.72331
BMI_I1403	BR1392	S	Hypothetical protein	2.10006	1.92619	0.477038	0.953077
BMI_I1403	BR1393	S	Hypothetical protein	4.02841	1.92619	2.41166	0.953077
BMI_I1413	BR1401	G	Bcr/CflA subfamily drug resistance transporter, tcaB	0.980187	0.958311	-1.61644	-1.80109
BMI_I1440	BR1428	M	D-alanine-D-alanine ligase, ddl (EC 6,3,2,4)	-1.56849	-1.75865	-0.731206	-0.574162
BMI_I1455	BR1443	M	Transglycosylase SLT domain protein ("Soluble lytic murein transglycosylase and related regulatory proteins (some contain LysM/invasin domains)")	0.996936	0.895802	-3.90366	-3.10557
BMI_I1473	BR1461	P	Rieske 2Fe-2S family protein	-0.103205	-1.00465	1.58624	-2.26587
BMI_I1492	BR1477	S	FIG00450038: hypothetical protein	1.6518	2.02123	1.72374	2.13793
BMI_I1501	BR1486	G	Hypothetical protein	-1.26682	0.576501	-1.97806	-1.74132
BMI_I1507	BR1492	K	Cold-shock family protein	0.181341	0.24713	1.63753	2.86056
BMI_I1520	BR1506	S	FIG00450403: hypothetical protein	-0.729862	-0.636493	-3.54486	-3.03765
BMI_I1522	BR1508	S	membrane protein, putative	0.368401	-0.427586	-1.65197	-1.49875
BMI_I1555	BR1541	C	Ubiquinol-cytochrome c reductase, cytochrome c1	1.1023	1.59806	1.64779	2.58687
BMI_I1573	BR1559	S	Hypothetical protein	1.60569	1.29774	1.15159	1.65915
BMI_I1574	BR1560	R	Acetyltransferase (EC 2,3,1,-)	-2.24771	-2.11015	-1.05552	-0.222311
BMI_I1576	BR1562	M	Outer membrane protein W precursor	2.15693	4.53607	5.71136	3.20568
BMI_I1577	BR1563	L	MutT/nudix family protein	-1.39897	-1.55798	-1.64043	-2.17198
BMI_I1581	BR1567	I	Hypothetical protein	0.419354	-0.684691	-1.98758	-2.67145
BMI_I1582	BR1568	P	Cation efflux family protein	0.384764	-0.8232	-1.71258	-1.58876
BMI_I1585	BR1572	K	Transcriptional regulator, MarR family	-0.827935	-0.360858	-3.49358	-2.07395
BMI_I1586	BR1573	G	Transporter	1.49547	1.79656	-0.0273367	-0.177644
BMI_I1589	BR1576	S	hypothetical protein	-1.22124	-1.12553	-1.88112	-2.19076
BMI_I1596	BR1583	E	Dipeptide ABC transporter ATP-binding protein	0.94765	2.00615	-2.03387	-0.250484
BMI_I1598	BR1585	E	Dipeptide ABC transporter permease	0.471554	-0.0915127	-1.52909	1.49561
BMI_I1600	BR1587	S	Hypothetical protein	-0.392658	-1.11741	-3.26094	-4.56496
BMI_I1612	BR1599	T	Cell cycle transcriptional regulator CtrA	-0.689233	-1.58249	-1.60962	-1.90699
BMI_I1613	BR1600	L	Hypothetical protein	-1.20477	-1.93469	-1.61274	-1.56327
BMI_I1618	BR1604	S	FIG00450323: hypothetical protein	0.0311494	-1.01529	-3.40828	-4.60163
BMI_I1622	BR1607	S	(Hypothetical Protein)	-1.6065	-2.26484	-2.15571	0.184862
BMI_I1627	BR1612	E	Spermidine/putrescine ABC transporter periplasmic spermidine/putrescine-binding protein	-1.61873	-1.53479	-0.0785772	-0.331301
BMI_I1629	BR1614	C	Isocitrate lyase, aceA (EC 4,1,3,1)	0.186755	1.60411	2.68239	2.2907
BMI_I1630	BR1615	S	FIG00984811: hypothetical protein	-0.157363	1.434	1.9606	1.98468
BMI_I1631	BR1616	S	FIG00450244: hypothetical protein	-1.3639	-2.51096	-1.6498	2.22709
BMI_I1632	BR1617	S	FIG00452138: hypothetical protein	0.296611	0.773491	-2.08637	-3.36069
BMI_I1636	BR1619	I	7-alpha-hydroxysteroid dehydrogenase	-1.61233	-1.51473	0.302942	-1.30564
BMI_I1637	BR1620	S	FIG00450446: hypothetical protein	-1.50983	-1.55323	-0.103294	-0.430685
BMI_I1639	BR1622	M	Outer membrane protein Omp31, Omp31-1	1.1394	2.26276	2.78185	2.58073
BMI_I1640	BR1623	R	Hypothetical protein	3.58988	5.79279	3.88078	3.33796
BMI_I1652	BR1634	S	Hypothetical protein	2.33865	7.02227	7.03515	6.58005
BMI_I1653	BR1635	S	FIG00450423: hypothetical protein	-0.155264	0.840059	-3.33743	-2.6683
BMI_I1662	BR1640	C	Succinate-semialdehyde dehydrogenase, gabD	0.35633	1.78131	1.84161	2.43211
BMI_I1665	BR1643	V	HNH endonuclease family protein	-2.10348	-1.84336	-1.54262	-3.54579
BMI_I1670	BR1649	M	Acetyltransferase	-0.00507074	-0.143453	-2.14285	-1.59584
BMI_I1678	BR1656	S	Hypothetical protein	-1.55655	2.19286	0.137301	1.8027
BMI_I1686	BR1663	S	(Hypothetical Protein)	-3.48255	-3.45723	-1.18762	-3.46297
BMI_I1687	BR1664	S	Hypothetical protein	-2.43211	-2.34512	-0.759304	-3.40866
BMI_I1688	BR1665	S	FIG00450347: hypothetical protein	0.0742182	0.415037	-3.12301	-2.08497
BMI_I1697	BR1676	K	AsnC family transcriptional regulator	-1.57287	-0.901451	-0.202305	-2.34814
BMI_I1709	BR1689	M	Outer surface protein	-0.587899	-1.86991	-1.60287	-1.70111
BMI_I1749	BR1730	S	FIG01306807: hypothetical protein	-0.395267	-0.432959	-4.15059	-2.64533
BMI_I1750	BR1731	I	Propionate-CoA ligase PrpE (6.2.1.17)	-2.20857	-2.59214	-0.592057	-0.344069
BMI_I1751	BR1732	R	Conserved domain protein ("Dehydrogenases with different specificities (related to short-chain alcohol dehydrogenases)")	-2.01182	-2.43749	-1.42629	-0.46764
BMI_I1756	BR1737	S	FIG00481961: hypothetical protein	0.411612	0.0974889	1.73268	1.98952
BMI_I1765	BR1746	J	50S ribosomal protein L36, rpmJ	-0.964057	-1.27927	-2.33777	-2.06772
BMI_I1769	BR1750	E	Hypothetical protein	-1.29256	-1.31805	-1.82944	-2.24426
BMI_I1776	BR1757	H	Thiamine transporter substrate binding subunit, tbpA	-1.61398	-1.9769	-0.719706	-1.57787
BMI_I1791	BR1773	S	FIG00450974: hypothetical protein	-1.92578	-0.169925	-2.37145	-4.06523
BMI_I1803	BR1785	E	Branched-chain amino acid ABC transporter periplasmic amino acid-binding protein	-1.75796	-2.34425	-1.71398	0.311578
BMI_I1809	BR1792	E	4-hydroxyproline epimerase (EC 5,1,1,8)	0.613584	1.61078	-1.88299	0.65201
BMI_I1811	BR1794	S	FIG00450321: hypothetical protein	2.07422	-1.04064	-3.01237	-1.82819
BMI_I1812	BR1795	K	GntR family transcriptional regulator	-0.946988	-0.809582	-1.74171	-2.30502
BMI_I1814	BR1798	C	F0F1 ATP synthase subunit epsilon, atpC	2.10399	1.7293	1.67834	2.00744
BMI_I1815	BR1799	C	F0F1 ATP synthase subunit beta, atpD	2.10635	2.08556	2.24074	2.04017
BMI_I1825	BR1809	S	Hypothetical protein	-0.583567	-0.534474	-1.83865	-1.66582
BMI_I1826	BR1810	S	Usg protein	-1.55131	-2.60288	-1.95356	-4.91521
BMI_I1827	BR1811	I	Acetyl-coenzyme A synthetase, acsA (EC 6,2,1,1)	-1.84659	-2.44185	-0.533462	-0.302677
BMI_I1839	BR1823	S	Hypothetical protein	2.59778	3.37718	2.82607	3.18861
BMI_I1840	BR1824	J	30S ribosomal protein S16, RpsP	2.01133	3.00332	1.96423	2.92902
BMI_I1842	BR1826	U	signal recognition particle protein, ffh	1.17822	0.490019	-2.00806	-1.75593
BMI_I1843	BR1827	S	FIG00450161: hypothetical protein	-0.258357	0.152003	-2.99263	-4.57543
BMI_I1848	BR1832	C	Methylmalonic acid semialdehyde dehydrogenase, mmsA	0.592238	2.11939	2.71746	3.72154
BMI_I1856	BR1840	S	rRNA large subunit methyltransferase	1.7291	1.53786	1.82307	0.552478
BMI_I1858	BR1842	H	Nicotinic acid mononucleotide adenylyltransferase	2.06717	1.74708	1.19009	1.27865
BMI_I1863	BR1847	R	Acetyltransferase	0.123971	0.443922	-1.66308	-2.94147
BMI_I1864	BR1848	J	Acetyltransferase, GNAT family ("acetyltransferases, including N-acetylases of ribosomal proteins")	-0.916665	-0.330605	-2.79086	-4.19598
BMI_I1874	BR1857	S	Hypothetical protein	-0.462418	-0.0847414	-3.67636	-4.18087
BMI_I1886	BR1866	S	FIG00450345: hypothetical protein	0.053905	-1.03096	-1.64372	-1.53282
BMI_I1891	BR1871	E	Aspartate kinase	-0.817341	-1.61396	-1.81693	-1.72905
BMI_I1898	BR1878	R	Competence protein F	0.17108	-1.16503	-2.61068	-3.08364
BMI_I1913	BR1892	R	Hypothetical protein	1.95269	1.30873	1.14274	1.91238
BMI_I1926	BR1904	C	Succinate dehydrogenase, cytochrome b-556 subunit, sdhC	-1.15936	-1.93957	-1.75978	-2.26145
BMI_I1929	BR1907	J	50S ribosomal protein L19, rplS	0.738578	-0.211364	-1.78102	-1.54703
BMI_I1946	BR1924	S	FIG00450856: hypothetical protein	-0.636275	-0.673968	-3.05676	-2.63822
BMI_I1949	BR1927	C	Malate dehydrogenase, mdh	-1.1177	-1.98001	-1.50408	-2.04033
BMI_I1956	BR1934	U	Signal recognition particle-docking protein FtsY	1.95557	1.95156	1.42424	1.83161
BMI_I1957	BR1935	D	Intracellular septation protein A, ispZ	2.00139	2.36203	1.49047	2.18598
BMI_I1968	BR1946	S	FIG00451014: hypothetical protein	0.987893	1.31441	1.61106	1.5975
BMI_I1975	BR1953	E	Amino acid ABC transporter, periplasmic amino acid-binding protein	-2.54142	-2.53279	0.014371	-0.327862
BMI_I1977	BR1955	E	Amino acid ABC transporter, permease protein	-3.80842	-3.19892	-0.977554	-0.400483
BMI_I1978	BR1956	E	Amino acid ABC transporter, ATP-binding protein	-2.57645	-2.52377	-0.7993	-0.898756
BMI_I1979	BR1957	E	Arginase family protein	-2.07071	-2.06241	-0.74587	-0.598053
BMI_I1981	BR1959	E	Amino acid ABC transporter ATP-binding protein	-1.50321	-1.76076	-0.491275	-0.324799
BMI_I1987	BR1965	E	Methionine gamma-lyase, mdeA (B.canis)	2.38613	1.57	3.26356	1.72355
BMI_I1988	BR1966	T	Universal stress protein family	1.48366	2.27036	3.04714	0.293759
BMI_I1993	BR1970	C	Electron transfer flavoprotein subunit alpha, etfA	-1.69287	-1.5945	-0.616977	-1.02077
BMI_I1994	BR1971	C	Electron transfer flavoprotein subunit beta, etfB	-1.98462	-1.75957	-1.41967	-1.69911
BMI_I1997	BR1974	O	Radical activating enzyme	1.80656	1.55643	0.00862993	-0.0971906
BMI_I1999	BR1976	S	FIG00450755: hypothetical protein	-3.04916	-1.05109	-1.74119	-4.1083
BMI_I2013	BR1990	S	Hypothetical protein	-0.788278	-0.263034	-4.05983	-5.5907
BMI_I2070	BR2048	R	Gfo/Idh/MocA family oxidoreductase	-2.17024	-1.73182	-1.65277	-0.432115
BMI_I2074	BR2052	S	FIG00450157: hypothetical protein	1.1897	-1.93546	-4.29616	-2.04321
BMI_I2086	BR2064	K	Transcription termination factor Rho	0.84121	0.418653	2.40532	2.16469
BMI_I2094	BR2072	U	Preprotein translocase subunit SecB	0.511176	0.568396	1.84865	2.47553
BMI_I2106	BR2084	E	1-(5-phosphoribosyl)-5-[(5- phosphoribosylamino)methylideneamino] imidazole-4-carboxamide isomerase? HISa	1.62563	1.12066	1.61313	1.58727
BMI_I2107	BR2085	E	Imidazole glycerol phosphate synthase subunit HisF	1.63968	1.65501	1.34083	1.71551
BMI_I2111	BR2089	C	Phosphoenolpyruvate carboxykinase [ATP], pckA (EC 4,1,1,49)	-3.34947	-4.93573	-4.05717	-4.28863
BMI_I2114	BR2092	T	Hypothetical protein	1.50216	2.34639	1.85689	2.20836
BMI_I2118	BR2096	S	FIG00450796: hypothetical protein	1.92284	1.56797	-0.960136	0.327309
BMI_I2124	BR2102	L	Hypothetical protein	1.62267	1.97096	1.35908	1.35243
BMI_I2125	BR2103	L	UvrD/Rep family helicase	1.75464	2.19634	1.8125	2.08261
BMI_I2128	BR2106	H	FolC bifunctional protein, folC	1.58971	1.76088	1.71218	2.52003
BMI_I2130	BR2108	E	Tryptophan synthase subunit alpha, trpA	1.44657	1.99765	1.67603	1.72317
BMI_I2131	BR2109	S	FIG00450926: hypothetical protein	1.36205	1.90251	2.0888	1.74746
BMI_I2134	BR2112	S	FIG00450228: hypothetical protein	1.6767	1.55505	1.63059	2.58308
BMI_I2151	BR2129	S	FIG01306808: hypothetical protein	-2.06471	-1.70152	-0.53148	0.511566
BMI_I2156	BR2135	M	Rare lipoprotein A family protein	0.222757	1.66444	-2.35672	0.0519004
BMI_I2159	BR2138	P	Phosphate ABC transporter, phosphate-binding protein	-0.396269	0.249548	-2.2539	-5.86867
BMI_I2160	BR2139	P	Phosphate ABC transporter, permease, pstC	0.0451739	0.249746	-1.63082	-3.14048
BMI_I2175	BR2154	S	Hypothetical protein	-3.09571	-2.43296	-1.3957	-3.26877
BMI_I2177	BR2156	R	Hypothetical protein	1.99185	1.55563	1.46015	0.855412
BMI_I2178	BR2157	R	CBS domain-containing protein ("Hemolysins and related proteins containing CBS domains")	2.46571	2.80553	1.33704	1.3112
BMI_I2179	BR2158	M	Apolipoprotein N-acyltransferase (EC 2,3,1,-)	3.5871	5.36767	1.76353	2.18512
BMI_I2183	BR2162	S	Hypothetical protein	1.93306	1.25259	2.32622	2.1715
BMI_I2184	BR2163	K	Transcription elongation factor NusA	1.57415	1.69472	2.6184	2.9346
BMI_I2186	BR2165	J	Translation initiation factor IF-2, infB	1.24132	1.35378	1.78548	2.00728
BMI_I2187	BR2166	J	Ribosome-binding factor A, RbfA	1.6553	2.2047	2.47386	3.08191
BMI_I2188	BR2167	J	tRNA pseudouridine synthase B, TruB (EC 4,2,1,70)	2.36103	3.36372	2.71578	3.6238
BMI_I2190	BR2169	J	Polynucleotide phosphorylase/polyadenylase, pnp	1.75465	2.22696	1.76193	2.18951
BMI_II6	BRA0006	F	Inosine-uridine preferring nucleoside hydrolase, iunH	0.984901	1.58001	1.57895	1.59843
BMI_II7	BRA0007	R	Nucleoside ABC transporter, permease protein 2	2.61352	1.72916	2.43761	2.60372
BMI_II8	BRA0008	R	Nucleoside ABC transporter, permease protein 1	2.14928	1.71829	2.05722	2.57448
BMI_II9	BRA0009	R	ABC transporter, ATP-binding protein	1.19498	0.483209	1.52228	1.66545
BMI_II11	BRA0011	S	Hypothetical protein	-0.440842	-0.479777	-1.66546	-1.5759
BMI_II35	BRA0035	S	Hypothetical protein	-6.77583	-6.28603	-6.1313	-7.96276
BMI_II36	BRA0036	S	Hypothetical protein	-3.38521	-4.73552	-2.05105	-7.20075
BMI_II37	BRA0037	P	Magnesium ion-transporting ATPase E1-E2 family protein	-6.39598	-6.88066	-5.79431	-8.0929
BMI_II38	BRA0038	S	Hypothetical protein	-5.97282	-6.9025	-6.53066	-8.68158
BMI_II39	BRA0039	S	Hypothetical protein	-4.35155	-5.07058	-4.77421	-5.64183
BMI_II40	BRA0040	S	MgtC family protein	-3.92108	-4.93546	-4.58461	-5.84903
BMI_II41	BRA0041	T	Sensor histidine kinase	-1.2992	-2.38209	-2.22317	-3.70793
BMI_II42	BRA0042	T	DNA-binding response regulator, LuxR family	-1.3455	-1.96926	-2.28385	-4.11748
BMI_II52	BRA0050	S	FIG00450280: hypothetical protein	-2.05506	-1.02308	-2.43942	-2.6973
BMI_II91	BRA0089	P	Molybdate ABC transporter, permease, modB	2.06561	1.73329	-1.0515	0.910144
BMI_II92	BRA0090	P	Molybdenum ABC transporter, ATP-binding protein, modC	2.19222	2.24267	0.0421577	1.47807
BMI_II100	BRA0100	E	Ornithine/DAP/arginine decarboxylase family decarboxylase 2	0.707137	0.146312	-1.88906	-3.62246
BMI_II103	BRA0103	S	FIG00450136: hypothetical protein	2.26563	2.35243	0.973644	1.59464
BMI_II109	BRA0109	R	Gfo/Idh/MocA family oxidoreductase	2.89917	2.67482	1.54087	1.86351
BMI_II110	BRA0110	R	Gfo/Idh/MocA family oxidoreductase	-0.275017	-1.09294	-1.56717	-1.64016
BMI_II115	BRA0115	P	ABC transporter, periplasmic substrate-binding protein	-1.90456	-1.73987	-0.807015	-1.62784
BMI_II121	BRA0121	N	Flagellar biosynthesis protein FlhB	2.54134	1.93105	1.44573	0.670091
BMI_II125	BRA0125	N	Flagellar motor switch protein FliM	1.60222	0.878985	0.704325	-1.76769
BMI_II129	BRA0129	N	Flagellum-specific ATP synthase FliI	1.77676	0.335033	0.973578	-2.22247
BMI_II132	BRA0132	S	FIG00450813: hypothetical protein	0.659181	-1.2501	-1.79163	-1.74331
BMI_II137	BRA0137	M	Dolichyl-phosphate-mannose-protein mannosyltransferase family protein	2.47418	1.93467	0.984051	1.08818
BMI_II148	BRA0150	S	FIG00450146: hypothetical protein	2.39615	3.61143	-0.580729	0.47666
BMI_II154	BRA0156	N	Flagellar basal body P-ring protein FlgI	1.61763	0.196692	0.669812	-2.02571
BMI_II155	BRA0157	S	FIG00450025: hypothetical protein	1.54324	0.313754	0.812116	-2.28763
BMI_II157	BRA0159	S	Flagellar biosynthesis protein FliL	2.53365	0.306726	1.15621	-1.62123
BMI_II158	BRA0160	N	Flagellar biosynthesis protein FliP	3.16819	1.27876	1.46767	-1.85483
BMI_II168	BRA0170	C	Cytochrome B561	2.59712	3.35531	4.26098	2.57672
BMI_II169	BRA0171	C	FIG00450936: hypothetical protein	-2.73257	-2.16373	-0.639047	-2.00752
BMI_II169	BRA0173	U	Outer membrane autotransporter	-0.517666	-2.16373	-1.87337	-2.00752
BMI_II171	BRA0174	C	Cytochrome c2, cycA	1.45887	4.18268	3.10196	3.46086
BMI_II172	BRA0175	S	FIG00450134: hypothetical protein	2.22174	3.27091	4.29901	1.70109
BMI_II176	BRA0179	S	FIG00450108: hypothetical protein	-0.925782	0.152003	-2.5332	-2.19076
BMI_II176	BRA0180	C	Glycolate oxidase subunit GlcD	-2.26142	0.152003	-2.26571	-2.19076
BMI_II177	BRA0181	C	Glycolate oxidase subunit GlcE	-2.18667	-1.96829	-2.11092	-1.50672
BMI_II179	BRA0182	C	Glycolate dehydrogenase (EC 1,1,99,14), iron-sulfur subunit GlcF	-2.25465	-1.918	-2.50112	-1.20184
BMI_II192	BRA0195	O	Chaperonin GroEL	0.944262	1.79459	1.77216	-0.509128
BMI_II213	BRA0216	M	Tetraacyldisaccharide 4'-kinase, lpxK	2.05896	2.27031	1.75232	1.99457
BMI_II225	BRA0228	T	Sensor histidine kinase	2.03769	4.41692	0.124081	3.52458
BMI_II226	BRA0229	T	Pseudogene, point mutation, DNA-binding response regulator	1.63553	2.87763	0.963986	0.140941
BMI_II227	BRA0231	S	FIG00450070: hypothetical protein	-0.506557	2.1873	-2.3527	0.758508
BMI_II228	BRA0232	S	FIG00450095: hypothetical protein	1.43679	3.28052	-1.73149	2.56744
BMI_II229	BRA0233	P	Sulfite reductase [NADPH] flavoprotein alpha-component (EC 1,8,1,2)/Oxidoreductase, FAD-binding	0.420394	2.88027	-2.20418	1.14942
BMI_II230	BRA0234	H	ApbE family protein ("Thiamin biosynthesis lipoprotein ApbE")	0.194512	3.33728	-2.91439	1.13116
BMI_II232	BRA0236	R	Permease of the drug/metabolite transporter (DMT) superfamily /Hypothetical	0.839753	0.526222	-3.62989	-1.88171
BMI_II239	BRA0244	S	Hypothetical protein	2.84021	4.97106	6.1095	4.49192
BMI_II240	BRA0246	C	Cytochrome c oxidase, subunit III	3.95995	4.87046	1.7982	3.07086
BMI_II241	BRA0247	S	Nitric oxide reductase activation protein NorF	3.47794	5.71248	3.26899	4.69798
BMI_II242	BRA0248	C	Nitric-oxide reductase small subunit (EC 1,7,99,7), norC	1.97165	4.92411	4.07823	7.80899
BMI_II246	BRA0252	S	Hypothetical protein	2.40372	6.61287	5.84377	5.02396
BMI_II247	BRA0253	R	hypothetical protein	2.51844	6.19619	3.59056	5.42786
BMI_II254	BRA0260	Q	Copper-containing nitrite reductase (EC 1,7,2,1)	2.83206	7.12	5.76162	5.47021
BMI_II255	BRA0261	S	Nitrite reductase accessory protein NirV	2.7694	7.36855	5.53877	6.01735
BMI_II269	BRA0274	K	Nitrous oxide reductase maturation protein NosR	3.06527	6.71821	1.98401	4.32845
BMI_II276	BRA0281	T	Transcriptional regulator NnrR (Crp/Fnr family)	0.210423	2.61831	-1.93907	1.48166
BMI_II277	BRA0282	C	Pseudoazurin precursor	2.97771	6.34548	6.95364	6.34916
BMI_II278	BRA0283	P	NnrS protein involved in response to NO	2.71522	5.38152	3.59372	4.75071
BMI_II283	BRA0289	O	PROTEASE (EC 3,4,-,-)	2.99648	6.56827	5.38917	5.53287
BMI_II284	BRA0290	O	Peptidase, U32 family	2.92342	5.80155	3.52535	3.07729
BMI_II285	BRA0291	I	Hypothetical protein	2.76741	5.05949	5.26586	3.10972
BMI_II286	BRA0292	H	3-octaprenyl-4-hydroxybenzoate carboxy-lyase (EC 4,1,1,-)	3.62971	6.27152	4.58585	4.14675
BMI_II287	BRA0293	H	3-polyprenyl-4-hydroxybenzoate carboxy-lyase UbiX (EC 4,1,1,-)	3.48934	7.03232	5.48722	5.49154
BMI_II288	BRA0294	S	Hypothetical protein	1.75861	1.28951	4.41208	2.60474
BMI_II289	BRA0295	O	Peptidyl-prolyl cis-trans isomerase ppiD (EC 5,2,1,8)	1.40783	0.888141	4.18756	1.90805
BMI_II290	BRA0296	C	Respiratory nitrate reductase gamma chain (EC 1,7,99,4), narl	1.13022	0.558012	4.36998	1.8883
BMI_II291	BRA0297	C	Respiratory nitrate reductase, delta subunit, NarJ (EC 1,7,99,4)	1.87873	0.606415	4.89828	2.81046
BMI_II292	BRA0298	C	Respiratory nitrate reductase beta subunit (EC 1,7,99,4), narH	1.48448	0.246502	4.81977	1.98353
BMI_II293	BRA0299	C	Respiratory nitrate reductase alpha chain (EC 1,7,99,4), narG	1.70184	-0.0373441	4.61304	1.83549
BMI_II297	BRA0303	S	Hypothetical protein	4.85558	-0.147557	2.61429	-2.82819
BMI_II298	BRA0304	G	Sugar ABC transporter, periplasmic sugar-binding protein	2.99003	-2.61008	4.34756	-0.131472
BMI_II299	BRA0305	G	Sugar ABC transporter permease	2.84036	-1.66322	3.71418	0.400911
BMI_II300	BRA0306	G	Sugar ABC transporter permease	2.69397	-1.98426	2.38411	-1.56733
BMI_II301	BRA0307	G	Maltose/maltodextrin transport ATP-binding protein MalK (EC 3,6,3,19)	2.89829	-1.73505	2.72554	-0.870161
BMI_II304	BRA0310	S	Hypothetical protein	-3.15877	-2.97826	-1.57402	-4.28211
BMI_II313	BRA0319	S	hypothetical protein	2.18464	2.3493	1.14936	0.514492
BMI_II321	BRA0326	E	Spermidine/putrescine ABC transporter, periplasmic spermidine/putrescine-binding protein	-2.10498	-2.22829	-1.31118	0.297978
BMI_II322	BRA0327	E	Spermidine/putrescine ABC transporter, ATP-binding protein	-1.86113	-2.54906	-1.84765	0.614331
BMI_II324	BRA0329	E	Spermidine/putrescine ABC transporter, permease protein	-1.18882	-0.263034	-2.34279	-2.15714
BMI_II332	BRA0337	S	(Hypothetical Protein)	-2.19786	-1.79942	-0.0225441	-0.952605
BMI_II339	BRA0343	S	hypothetical protein	-3.07455	-2.06736	-1.34743	0.651102
BMI_II349	BRA0354	K	Transcriptional regulator OxyR	0.419549	1.13991	1.62372	1.57857
BMI_II362	BRA0367	S	Hypothetical protein	-1.30429	-1.96347	-2.70313	-4.4471
BMI_II363	BRA0368	U	TrbJ protein	-1.60664	-1.5516	-2.08766	-2.87084
BMI_II365	BRA0370	S	Hypothetical protein	-1.75131	-1.77444	-2.7636	-2.46305
BMI_II366	BRA0371	S	TraC protein	-2.26311	-1.99138	-1.84912	-2.09159
BMI_II368	BRA0373	U	TraI protein	2.0488	1.64403	-0.322941	-0.14181
BMI_II382	BRA0385	G	Putative phosphoketolase, xfp, Xylulose-5-phosphate phosphoketolase (EC 4,1,2,9); Fructose-6-phosphate phosphoketolase (EC 4,1,2,22)	2.10547	3.91589	4.23206	2.4859
BMI_II385	BRA0388	Q	Heme-thiolate monooxygenase	1.61655	4.68014	-0.334025	3.27243
BMI_II389	BRA0392	E	High-affinity leucine-specific transport system, periplasmic binding protein LivK (TC 3,A,1,4,1)	-4.62094	-2.87372	-0.580504	1.76392
BMI_II390	BRA0393	E	High-affinity branched-chain amino acid transport system permease protein LivH (TC 3,A,1,4,1)	-4.68012	-2.78792	-0.863026	1.86153
BMI_II391	BRA0394	E	Pseudogene (Branched-chain amino acid ABC Transporter, ATP-binding/permease, *Authentic Frameshift)	-3.03447	-2.60721	-0.405323	1.14424
BMI_II392	BRA0395	E	Branched-chain amino acid transport ATP-binding protein LivF (TC 3,A,1,4,1)	-1.695	-2.98352	-0.284935	1.01605
BMI_II396	BRA0399	C	Aldehyde dehydrogenase family protein	-0.552892	-2.10776	-1.788	-0.139327
BMI_II407	BRA0410	K	GntR family transcriptional regulator	-1.63457	-0.109879	-2.43949	-0.224561
BMI_II408	BRA0411	K	ROK Family Protein	-1.42082	1.56347	-2.41315	1.45624
BMI_II415	BRA0418	M	Fucose synthetase family protein	-0.760723	-0.811928	-1.89974	-2.09409
BMI_II418	BRA0421	M	Group 1 glycosyl transferase family protein	0.273527	-0.51213	-1.9499	-2.09504
BMI_II419	BRA0422	M	Group 1 glycosyl transferase family protein	0.449258	-0.230854	-1.93703	-2.27392
BMI_II420	BRA0423	M	Outer membrane protein, omp31-2	0.555371	0.0526098	1.5059	1.56068
BMI_II424	BRA0427	M	Glycosyl transferase, group 2 family protein	-0.0590484	-0.378512	-1.88112	-2.82819
BMI_II425	BRA0428	M	Undecaprenyl-phosphate alpha-N-acetylglucosaminyltransferase	1.58729	0.507587	-1.54288	-2.14894
BMI_II426	BRA0429	R	Polysaccharide biosynthesis protein	0.674131	0.315502	-2.51411	-2.10461
BMI_II427	BRA0430	M	Glycosyl transferase, group 2 family protein	1.12867	0.109568	-2.89106	-2.87232
BMI_II428	BRA0431	S	Hypothetical protein	0.304086	-0.389891	-2.41517	-2.63296
BMI_II429	BRA0432	M	Group 1 glycosyl transferase family protein	0.59778	0.0636472	-1.65375	-2.94976
BMI_II431	BRA0434	S	FIG00451005: hypothetical protein	0.907108	0.0565228	-2.39935	-2.49044
BMI_II432	BRA0435	M	Epimerase/dehydratase family protein	-0.453029	-0.839064	-2.7345	-1.94849
BMI_II433	BRA0436	R	Hypothetical protein	-0.755857	-0.432959	-3.41597	-2.65257
BMI_II434	BRA0437	M	dTDP-4-dehydrorhamnose 3,5-epimerase, RfbC (EC 5,1,3,13)	0.0499706	-1.41785	-2.98066	-2.84788
BMI_II435	BRA0438	Q	Methyltransferase	-1.51074	-1.53831	-1.09637	-3.78165
BMI_II436	BRA0439	M	Nucleotidyltransferase family protein	-1.04126	-0.730919	-2.09357	-2.14976
BMI_II444	BRA0447	I	Acyl-CoA dehydrogenase	2.38165	2.3558	3.81257	3.25031
BMI_II445	BRA0448	I	Acetyl-CoA acetyltransferase, PhbA-2	1.97648	2.07907	3.4286	2.76529
BMI_II446	BRA0449	Q	3-hydroxyacyl-CoA dehydrogenase (EC 1,1,1,35)	2.25746	2.47585	3.83202	3.8367
BMI_II447	BRA0450	I	Acetyl-CoA synthetase, putative	1.71852	1.50435	3.19485	3.37792
BMI_II458	BRA0461	S	Hypothetical protein	-0.999782	-0.574432	2.2274	2.78652
BMI_II459	BRA0462	K	TetR family transcriptional regulator	1.51392	2.28313	-0.0267831	1.75858
BMI_II468	BRA0471	R	Multidrug resistance protein B	2.16606	2.52056	-1.3408	-0.35848
BMI_II469	BRA0472	V	HlyD family secretion protein	2.70649	2.93567	1.74137	1.44766
BMI_II472	BRA0475	S	FIG00450757: hypothetical protein	-1.51074	0.0144996	-1.8982	-2.92773
BMI_II478	BRA0481	R	Glyoxalase/Bleomycin resistance protein/dioxygenase domain	-2.11981	-3.04933	-3.0162	-2.73388
BMI_II482	BRA0486	E	Homoserine O-succinyltransferase, MetA (EC 2,3,1,46)	-1.68948	-4.66678	-4.33052	-3.91119
BMI_II484	BRA0488	I	3-oxoacyl-(Acyl carrier protein) synthase (FabF, beta-Ketoacyl-ACP synthase II, KASII	1.81645	3.96563	2.1988	3.47877
BMI_II485	BRA0489	H	Adenosylmethionine--8-amino-7-oxononanoate transaminase, BioA	1.43971	3.35381	2.03539	4.06386
BMI_II486	BRA0490	H	Dethiobiotin synthetase (EC 6,3,3,3)	1.43138	4.5792	1.68818	5.74071
BMI_II487	BRA0491	H	8-amino-7-oxononanoate synthase (EC 2,3,1,47)	1.08018	4.19179	1.57037	3.93455
BMI_II503	BRA0508	C	ABC transporter, ATP-binding protein CydD	1.89593	2.79682	1.50308	1.00763
BMI_II504	BRA0509	C	ABC transporter, ATP-binding/permease	2.519	3.76005	2.61955	2.58916
BMI_II505	BRA0510	C	Cytochrome d ubiquinol oxidase subunit I, cydA	1.56017	1.74052	1.90103	1.08846
BMI_II506	BRA0511	C	Cytochrome d ubiquinol oxidase subunit II,cydB	1.60363	1.92987	2.24355	1.41068
BMI_II507	BRA0512	S	YbgT protein	1.50782	1.55455	2.59119	1.41725
BMI_II519	BRA0525	C	2-oxoisovalerate dehydrogenase, E1 component, beta subunit (EC 1,2,4,4)	0.40302	0.408803	3.00413	2.16854
BMI_II520	BRA0526	C	Branched-chain alpha-keto acid dehydrogenase subunit E2	0.187421	0.262674	2.7754	2.07861
BMI_II521	BRA0527	C	Dihydrolipoamide dehydrogenase, lpdA-3	0.219526	0.64498	2.76329	1.99867
BMI_II526	BRA0532	G	Major facilitator family transporter	-0.558789	-1.13357	-1.56818	-2.02395
BMI_II528	BRA0534	R	ABC transporter, ATP-binding protein	1.61707	1.60986	1.80991	2.20305
BMI_II529	BRA0535	E	Oligopeptide ABC transporter, permease	1.8004	1.45653	1.62959	2.18275
BMI_II530	BRA0536	E	Oligopeptide ABC transporter, permease	1.65623	0.918998	1.65289	2.06154
BMI_II536	BRA0542	M	NAD-dependent epimerase/dehydratase family protein	-0.780442	-0.860671	-2.06986	-1.65579
BMI_II537	BRA0543	M	UDP-glucose 4-epimerase, galE-2	-0.311072	-0.366128	-2.49285	-2.11966
BMI_II549	BRA0556	L	IS66 family orf3	0.0271056	0.424418	-1.52244	-1.86696
BMI_II576	BRA0582	M	Glucosamine-fructose-6-phosphate aminotransferase, glmS	1.69155	1.67171	1.45638	1.33053
BMI_II579	BRA0585	S	Hypothetical protein	1.67737	3.10947	0.5101	1.11731
BMI_II580	BRA0586	U	VIRULENCE PROTEIN/Hypothetical	2.00355	2.93925	1.35895	1.99848
BMI_II604	BRA0608	G	Major facilitator family transporter	2.14181	2.09573	-0.392297	-0.267914
BMI_II605	BRA0609	J	50S ribosomal protein L33, rpmG	-0.708684	-1.4962	-1.88542	-1.28369
BMI_II609	BRA0613	S	Hypothetical protein	-1.40332	-1.74961	-2.19397	-2.23143
BMI_II610	BRA0614	K	Nucleoside diphosphate kinase regulator	1.01514	1.07904	2.33395	1.81891
BMI_II613	BRA0617	S	Hypothetical protein	-0.16679	-0.584963	-2.821	-1.64533
BMI_II625	BRA0628	K	AraC family transcriptional regulator	-1.07752	-1.07748	-1.62976	-1.49805
BMI_II626	BRA0629	S	FIG00451114: hypothetical protein	2.07422	0.704544	0.547719	1.73123
BMI_II629	BRA0632	E	Amino acid ABC transporter, periplasmic amino acid-binding protein	1.88188	1.96195	3.02684	2.54824
BMI_II630	BRA0633	E	Frameshift; Hypothetical protein ("Saccharopine dehydrogenase and related proteins")	2.86322	2.28759	3.85863	0.644647
BMI_II631	BRA0634	K	AsnC family transcriptional regulator	1.61544	1.8966	0.741104	-1.0267
BMI_II637	BRA0640	K	Transcriptional regulator PobR, AraC family	-2.4228	-2.33511	-1.08281	-1.30518
BMI_II652	BRA0655	G	Glycerol-3-phosphate ABC transporter, periplasmic glycerol-3-phosphate-binding protein, ugpB	-1.89869	-2.06208	-0.509561	-1.03774
BMI_II659	BRA0662	S	Hypothetical protein	-0.23989	0.580846	-2.3957	-3.5631
BMI_II662	BRA0665	S	FIG00451146: hypothetical protein	-1.36385	0.889184	-1.55445	-6.13108
BMI_II666	BRA0669	R	Hypothetical protein	1.67688	0.621182	1.61545	1.5401
BMI_II675	BRA0679	S	FIG00451018: hypothetical protein	-0.755448	0.322385	-2.14074	-1.57259
BMI_II677	BRA0682	E	Amino acid ABC transporter, periplasmic amino acid-binding protein, fliY	-0.366418	0.733133	1.8127	1.56585
BMI_II678	BRA0683	E	Amino acid ABC transporter permease	0.777989	1.44271	1.82671	3.3798
BMI_II679	BRA0684	E	Amino acid ABC transporter, ATP-binding protein	1.46127	1.908	2.47479	3.26156
BMI_II685	BRA0691	G	Sugar ABC transporter permease	-1.65874	2.18869	-1.57171	3.78956
BMI_II686	BRA0692	G	Sugar ABC transporter, permease	-2.27787	1.68647	-1.70758	3.32077
BMI_II687	BRA0693	G	Glycerol-3-phosphate ABC transporter, periplasmic glycerol-3-phosphate-binding protein (TC 3,A,1,1,3)	-2.09655	1.99308	-1.0774	4.10667
BMI_II693	BRA0699	P	Iron compound ABC transporter, permease	1.91306	1.87923	1.03748	1.54565
BMI_II700	BRA0706	G	TRANSPORTER, MFS superfamily	-0.280795	-1.71059	-2.59634	-1.64477
BMI_II705	BRA0711	R	Myo-inositol 2-dehydrogenase, idhA	-2.0776	-2.39788	-1.85525	-1.41688
BMI_II714	BRA0720	P	Ferric iron ABC transporter, iron-binding protein	-1.92863	-3.30432	-1.26563	-1.64275
BMI_II716	BRA0723	K	Proline dehydrogenase transcriptional activator	-1.95571	-0.402526	-0.840136	-1.60977
BMI_II718	BRA0725	E	Glycine dehydrogenase [decarboxylating] (glycine cleavage system P protein) (EC 1,4,4,2)	1.59281	3.72459	2.2468	2.828
BMI_II719	BRA0726	E	Glycine cleavage system H protein, gcvH	2.02029	4.28799	2.53838	2.06267
BMI_II720	BRA0727	E	Glycine cleavage system aminomethyltransferase T, gcvT	0.821466	0.996489	-1.54641	-3.11408
BMI_II725	BRA0732	E	Glutamine synthetase family protein	-1.00139	-2.05608	-2.18599	0.239671
BMI_II726	BRA0733	S	(Hypothetical Protein)	-2.14817	-3.93546	-4.3957	-3.97504
BMI_II727	BRA0734	C	Alcohol dehydrogenase (EC 1,1,1,1)	-0.588379	-2.42084	-1.82103	0.599886
BMI_II734	BRA0741	S	(Hypothetical Protein)	-0.440355	-2.848	-2.57627	0.448677
BMI_II738	BRA0745	G	Sugar ABC transporter ATP-binding protein	-1.52353	-2.29408	-0.887895	0.105254
BMI_II739	BRA0746	I	Short chain dehydrogenase/reductase family oxidoreductase	-1.78844	-1.63283	-0.727038	-0.378819
BMI_II741	BRA0748	G	Sugar ABC transporter, periplasmic sugar-binding protein	-3.36193	-2.93356	-1.07834	-1.15388
BMI_II742	BRA0749	G	Sugar ABC transporter, permease	-3.15837	-2.6138	-0.831767	-0.669038
BMI_II743	BRA0750	G	Sugar ABC transporter, permease protein	-2.00755	-1.57277	-0.516515	-0.385837
BMI_II745	BRA0752	S	Hypothetical protein	-1.89051	-1.49587	-0.635694	-0.192507
BMI_II747	BRA0754	P	Iron compound ABC transporter ATP-binding protein	0.765941	0.594978	2.00808	1.56694
BMI_II751	BRA0758	V	HlyD family secretion protein	1.55227	2.33196	0.654996	0.701019
BMI_II752	BRA0759	S	FIG044612: hypothetical protein	3.07422	1.34994	0.341268	2.56412
BMI_II754	BRA0761	K	MarR family transcriptional regulator	-0.119743	-1.29728	-1.50709	-2.44651
BMI_II772	BRA0779	G	6-phosphogluconolactonase, pgl	1.08366	1.63339	1.62949	1.14428
BMI_II778	BRA0784	E	Peptide ABC transporter permease	2.82605	2.06204	0.672918	0.415446
BMI_II781	BRA0787	S	FIG00450243: hypothetical protein	-2.68421	-1.8732	-1.32642	-3.00193
BMI_II786	BRA0792	K	Peptidase, S24 family	-1.56721	-1.64819	-2.61034	-2.76196
BMI_II788	BRA0794	I	3-ketoacyl-CoA thiolase (EC 2,3,1,16) @ Acetyl-CoA acetyltransferase (EC 2,3,1,9)	-2.66132	0.726587	0.51362	1.54841
BMI_II789	BRA0795	I	Acyl-CoA dehydrogenase family protein	-1.79205	1.72415	0.766511	1.71928
BMI_II790	BRA0796	S	FIG00451244: hypothetical protein	-1.27907	1.70869	1.49733	-0.24199
BMI_II791	BRA0797	S	FIG00450430: hypothetical protein	1.63493	1.9944	0.241732	0.35996
BMI_II795	BRA0801	E	Nickel transporter ATP-binding protein NikD	2.08802	2.01375	1.31355	1.69048
BMI_II796	BRA0802	E	Nickel transporter permease NikC	1.68164	2.03062	0.709035	0.887131
BMI_II803	BRA0809	G	ABC transporter, ATP-binding protein	0.182191	-2.72469	1.78059	0.294494
BMI_II810	BRA0816	M	HlyD family secretion protein	-0.158381	-0.700446	-2.06106	-2.10785
BMI_II816	BRA0823	R	Hypothetical protein	-0.334174	-1.12911	-1.84299	-2.08884
BMI_II823	BRA0831	R	2-nitropropane dioxygenase family protein	-2.32236	2.38747	2.65046	2.01157
BMI_II826	BRA0833	S	FIG00450452: hypothetical protein	-2.37078	-2.55335	-1.45625	-1.81923
BMI_II827	BRA0834	S	hypothetical protein	0.223556	0.0701476	-2.72267	-2.00609
BMI_II829	BRA0836	S	Hypothetical protein	-0.27473	-0.131095	-3.73649	-3.49034
BMI_II830	BRA0837	S	FIG00450142: hypothetical protein	-0.032697	2.39993	-2.49523	-1.85091
BMI_II832	BRA0838	S	FIG00451228: hypothetical protein	0.547184	2.66029	-3.67874	-1.44297
BMI_II833	BRA0839	S	Hypothetical protein	0.558682	-0.0438475	-4.14605	-5.18979
BMI_II841	BRA0847	L	IS711, transposase orfB	2.07422	2.152	-0.0737694	4.14909
BMI_II843	BRA0849	S	FIG00450774: hypothetical protein	-2.40731	-1.65755	-0.0825205	-0.896234
BMI_II844	BRA0850	G	Hypothetical protein	-1.52138	-1.56637	-0.695955	0.0411699
BMI_II865	BRA0871	G	Fructose-1,6-bisphosphate aldolase, class II (EC 4,1,2,13), fbaA	-4.96293	-4.34672	-3.15117	-2.49874
BMI_II866	BRA0872	G	Fructose-1,6-bisphosphatase class 1, Fbp (EC 3,1,3,11)	-5.64898	-4.95507	-5.75795	-4.04452
BMI_II867	BRA0873	S	Hypothetical protein	-5.3727	-4.15116	-5.20043	-3.50343
BMI_II870	BRA0876	P	Magnesium transporter MgtE	-2.76956	-4.31458	-3.74668	-4.65064
BMI_II876	BRA0882	S	Hypothetical protein	-4.51074	-4.26303	-4.50003	-4.23029
BMI_II882	BRA0888	G	Major facilitator family transporter	-2.11792	-3.13954	-1.23732	-1.43558
BMI_II892	BRA0898	R	Hypothetical protein	1.05583	3.30335	2.83398	3.88244
BMI_II893	BRA0899	E	Ornithine cyclodeaminase (EC 4,3,1,12), arcB	2.72952	4.45481	4.07923	1.69252
BMI_II894	BRA0900	E	Arginase (EC 3,5,3,1)	3.1243	4.4146	1.00972	0.772025
BMI_II904	BRA0910	R	Hypothetical protein ("Uncharacterized protein containing SIS (Sugar ISomerase) phosphosugar binding domain")	2.30997	2.48095	2.8867	1.15006
BMI_II905	BRA0911	G	N-acetylglucosamine-6-phosphate deacetylase (EC 3,5,1,25), nagA	2.28779	2.16841	3.12801	0.989387
BMI_II907	BRA0913	K	GntR family transcriptional regulator	1.9159	1.56575	1.56344	-0.408822
BMI_II908	BRA0914	V	AcrB/AcrD/AcrF multidrug efflux protein	1.61112	1.90174	1.0592	1.43366
BMI_II909	BRA0915	M	Secretion protein	1.92387	1.59856	1.16106	1.7072
BMI_II917	BRA0923	M	Alanine racemase (EC 5,1,1,1), alr	-1.62101	-0.0052634	-2.35284	-1.5625
BMI_II920	BRA0926	H	Beta alanine-pyruvate transaminase	-2.2347	-2.38415	1.35223	0.0968119
BMI_II923	BRA0929	Q	Imidazolonepropionase, hutI	2.10131	1.72828	3.77305	1.95128
BMI_II924	BRA0930	E	Histidine ammonia-lyase, HutH	1.82564	1.90898	4.95041	2.23184
BMI_II925	BRA0931	E	hutG, Formiminoglutamase (FIGase)	2.11523	1.51874	4.61713	1.92679
BMI_II926	BRA0932	E	Urocanate hydratase (EC 4,2,1,49), hutU	1.66295	1.14111	4.39157	1.77771
BMI_II927	BRA0933	S	Conserved hypothetical protein (perhaps related to histidine degradation)	1.90926	1.48245	4.12014	1.86503
BMI_II940	BRA0946	S	Hypothetical protein	-2.27023	-1.84038	-0.550523	-1.44968
BMI_II945	BRA0951	K	AsnC family transcriptional regulator	-0.806393	-1.80952	-1.63012	-2.71166
BMI_II952	BRA0958	E	GMC family oxidoreductase	1.71152	-0.98824	1.04353	2.45759
BMI_II953	BRA0959	S	FIG00450391: hypothetical protein	2.07422	-0.722466	1.05176	2.83714
BMI_II956	BRA0962	P	ABC transporter, permease protein	1.13914	1.74428	1.75234	2.63839
BMI_II968	BRA0974	S	Hypothetical protein	-1.79	-2.31032	-1.31211	-1.53464
BMI_II974	BRA0981	I	2-deoxy-d-gluconate 3-dehydrogenase	-2.05207	-1.61635	-1.39435	-0.542433
BMI_II988	BRA0995	G	Ribose ABC transport system, ATP-binding protein, RbsA-4	-1.66544	-2.80763	-1.08052	-1.06159
BMI_II989	BRA0996	G	Ribose ABC transporter, periplasmic ribose-binding protein RbsB (TC 3,A,1,2,1), rbsB-4	-2.80944	-3.79071	-2.51346	-1.89117
BMI_II996	BRA1003	S	FIG00450396: hypothetical protein	0.677953	-1.72515	-1.50645	-2.46946
BMI_II1005	BRA1012	E	ABC transporter, periplasmic substrate-binding protein	-1.64965	-2.2557	-0.625773	0.411118
BMI_II1006	BRA1013	Q	3-ketoacyl-(acyl-carrier-protein) reductase	-2.48865	-3.136	-1.29703	0.0860755
BMI_II1007	BRA1014	C	Aldehyde dehydrogenase family protein (EC 1,2,1,3)	-2.35731	-2.68093	-0.953577	0.470361
BMI_II1008	BRA1015	K	GntR family transcriptional regulator	-1.78629	-1.79137	-1.11417	-0.749351
BMI_II1014	BRA1020	S	FIG00451106: hypothetical protein	0.250068	-0.106653	-1.79285	-1.72561
BMI_II1024	BRA1030	S	Hypothetical protein	-1.92578	-2.33342	-1.03313	-1.89531
BMI_II1036	BRA1042	V	Undecaprenyl pyrophosphate phosphatase, uppP	-0.326407	-1.07849	-1.67364	-1.8865
BMI_II1042	BRA1048	G	Methylglyoxal synthase, MgsA	1.59374	3.45396	1.98478	1.73954
BMI_II1045	BRA1051	E	Dihydrodipicolinate reductase, dapB (EC 1,3,1,26)	1.45012	1.55109	1.70133	1.38245
BMI_II1056	BRA1055	S	(Universal Stress Protein)	-2.9532	-1.63675	-1.28989	-3.09019
BMI_II1058	BRA1057	S	Hypothetical protein (Predicted membrane protein?)	-3.01678	-2.46249	-1.30542	-0.183701
BMI_II1105	BRA1104	E	Authentic frameshift Polyamine ABC transporter, periplasmic polyamine-binding protein (Spermidine/putrescine-binding periplasmic protein)	-0.442768	-1.58548	-3.17131	-0.827159
BMI_II1106	BRA1105	E	Spermidine Putrescine ABC transporter permease component potC (TC_3,A,1,11,1)	0.434114	-0.172856	-4.22392	-1.58074
BMI_II1108	BRA1107	E	Pseudogene frameshift. Authentic point mutation Polyamine ABC transporter, ATP-binding protein (Spermidine/putrescine transport systems)	-0.748048	-0.462292	-2.9524	-2.09143
BMI_II1114	BRA1113	T	PemK family protein, possible growth inhibitor	-0.611617	0.910876	-3.81076	-2.55102
BMI_II1115	BRA1114	C	Authentic frameshift D-lactate dehydrogenase, dld	-0.144317	1.53772	-5.37833	-5.18847
BMI_II1126	BRA1120	R	Cobalamin Synthesis Protein, P47K Family	-3.18353	1.02845	2.49273	2.82287
BMI_II1128	BRA1122	P	Zinc ABC transporter, periplasmic-binding protein ZnuA	-3.35253	1.77326	2.31217	3.9219
BMI_II1130	BRA1124	P	Zinc ABC transporter permease, znuB	-1.36937	1.02232	1.61294	1.67043
BMI_II1137	BRA1131	N	Flagellar biosynthesis protein FliR	1.59617	0.578268	0.765576	-1.5318
BMI_II1146	BRA1140	K	Transcriptional regulator (FtcR?)	-1.01432	-2.13132	-3.78483	-3.38169
BMI_II1150	BRA1144	N	Flagellar motor protein MotB	1.76628	0.567041	1.30233	-1.97275
BMI_II1151	BRA1145	S	FIG00450700: hypothetical protein	1.53019	1.41504	1.25741	-1.80634
BMI_II1153	BRA1147	N	Flagellin family protein	-0.755539	-1.02892	-2.76185	-3.20654
BMI_II1156	BRA1150	G	D-xylose ABC transporter, periplasmic D-xylose-binding protein XylF	-3.09894	-3.23744	-0.831225	-0.0803407
BMI_II1157	BRA1151	G	D-xylose transport ATP-binding protein XylG	-2.99364	-2.12201	-0.801166	0.437666
BMI_II1158	BRA1152	G	D-xylose ABC transporter permease, xylH	-2.13114	-1.90303	-0.924065	0.0234951
BMI_II1159	BRA1153	S	(Hypothetical Protein)	-2.36765	-2.47492	-1.50802	-1.78013
BMI_II1161	BRA1155	C	Aldehyde dehydrogenase family protein	0.595616	1.32739	-2.09275	-1.9029
BMI_II1168	BRA1162	E	5-carboxymethyl-2-hydroxymuconate delta isomerase, hpcD	-0.662747	-0.326651	-1.57403	-1.52334
BMI_II1176	BRA1170	E	Amino acid permease family protein	0.0417967	-0.592536	-2.43005	-2.97706
BMI_II1178	BRA1172	R	Hypothetical protein	-0.977621	-1.68065	-1.70512	-1.98381
BMI_II1179	BRA1173	E	Branched-chain amino acid ABC transporter, periplasmic amino acid-binding protein, putative	-0.626222	-1.8782	-1.73573	-1.88944
BMI_II1180	BRA1174	E	Branched-chain amino acid ABC transporter, permease	0.189695	-2.03441	-2.60428	-1.18643
BMI_II1190	BRA1184	R	Purple acid phosphatase family protein	0.0719901	-0.0784612	-1.87296	-7.07268
BMI_II1192	BRA1186	P	Taurine ABC transporter, taurine-binding protein	-2.11399	-2.45199	-0.603657	-1.43779
BMI_II1194	BRA1188	P	Taurine ABC transporter, permease	-2.03894	-1.60157	-0.95552	-0.212563
BMI_II1199	BRA1193	E	Branched-chain amino acid ABC transporter, periplasmic amino acid-binding protein	-1.72002	-1.61495	0.0137711	0.171224
BMI_II1204	BRA1198	P	Lead, cadmium, zinc and mercury transporting ATPase (EC 3,6,3,3) (EC 3,6,3,5); Copper-translocating P-type ATPase (EC 3,6,3,4)	2.14326	4.79241	0.687188	2.10614
BMI_II1205	BRA1199	H	Coproporphyrinogen III oxidase, oxygen-independent (EC 1,3,99,22)	2.31639	4.99497	-0.406979	2.13789
BMI_II1206	BRA1200	S	Hypothetical protein	-1.30993	-1.14345	-4.44234	-7.15527
	Bµ: B. microti		Bµ20; Bµ120: B. microti at 20 and 120 min., respectively
	Bs: B. suis		Bs20; Bs120: B. suis at 20 and 120 min., respectively
	COG: Cluster of orthologous groups

## Sheet: Core genes
Total list of acid-responsive Brucella core genes (150 genes)
ID Bµ	ID Bs	COG	Function/Protein B. suis	Function/Protein B. microti	Bs20	Bµ20	Bs120	Bµ120
BMI_I28	BR0027	J	SSU ribosomal protein S1p	SSU ribosomal protein S1p	2.59483	3.33585	2.58884	3.70955
BMI_I46	BR0043	C	Cytochrome o ubiquinol oxidase subunit I (EC 1,10,3,-)	Cytochrome O ubiquinol oxidase subunit I (EC 1,10,3,-)	2.0942	5.2139	2.38117	1.7699
BMI_I47	BR0044	C	Cytochrome o ubiquinol oxidase subunit III (EC 1,10,3,-)	Cytochrome O ubiquinol oxidase subunit III (EC 1,10,3,-)	1.99363	6.18552	2.54545	2.58988
BMI_I48	BR0045	C	Cytochrome o ubiquinol oxidase subunit IV (EC 1,10,3,-)	Cytochrome O ubiquinol oxidase subunit IV (EC 1,10,3,-)	1.71451	6.36675	2.84321	2.55403
BMI_I95	BR0092	S	FIG00450444: hypothetical protein	FIG00450444: hypothetical protein	2.07422	1.54432	1.92623	3.09464
BMI_I134	BR0131	S	Hypothetical protein	Hypothetical protein	-2.84859	-1.6716	-1.50895	-1.60786
BMI_I273	BR0268	E	Urease gamma subunit (EC 3,5,1,5)	Urease gamma subunit (EC 3,5,1,5)	2.55249	2.78033	3.70476	1.79943
BMI_I274	BR0269	E	Urease beta subunit (EC 3,5,1,5)	Urease beta subunit (EC 3,5,1,5)	2.36399	3.05263	3.73909	2.14194
BMI_I284	BR0278	F	Dihydropyrimidinase (EC 3,5,2,2)/Phenylhydantoinase dhT (3.5.2.2)	Dihydropyrimidinase (EC 3,5,2,2)	-3.15974	-6.65687	-4.56165	-1.7976
BMI_I285	BR0279	E	Beta-ureidopropionase (EC 3,5,1,6)/Allantoate amidohydrolase	Beta-ureidopropionase (EC 3,5,1,6)	-1.89567	-3.98215	-2.4959	-1.85574
BMI_I311	BR0305	E	O-acetylhomoserine sulfhydrylase/ O-succinylhomoserine sulfhydrylase 2,5,1,48)	O-acetylhomoserine sulfhydrylase/ O-succinylhomoserine sulfhydrylase	-1.71282	-4.17307	-3.83194	-3.98312
BMI_I361	BR0356	P	Type cbb3 cytochrome oxidase biogenesis protein CcoS, involved in heme b insertion	Type cbb3 cytochrome oxidase biogenesis protein CcoS, involved in heme b insertion	2.36467	2.63834	3.37296	1.83266
BMI_I362	BR0357	P	Type cbb3 cytochrome oxidase biogenesis protein CcoI; Copper-translocating P-type ATPase (EC 3,6,3,4), FixI	FUPA27 P-type ATPase ~(EC 3,6,3,4);(TC~ 3,A,3,27,3)	2.53851	3.34349	3.24928	2.89718
BMI_I363	BR0358	S	Type cbb3 cytochrome oxidase biogenesis protein CcoH, FixH	Type cbb3 cytochrome oxidase biogenesis protein CcoH	1.81032	2.36577	2.91895	2.11802
BMI_I364	BR0359	C	Type cbb3 cytochrome oxidase biogenesis protein CcoG, involved in Cu oxidation	Type cbb3 cytochrome oxidase biogenesis protein CcoG, involved in Cu oxidation	3.22794	5.39039	5.18928	4.53328
BMI_I365	BR0360	C	Cytochrome c oxidase subunit CcoP (EC 1,9,3,1)	Cytochrome c oxidase subunit CcoP (EC 1,9,3,1)	2.94073	4.79089	5.40822	4.24498
BMI_I366	BR0361	S	Cytochrome c oxidase subunit CcoQ (EC 1,9,3,1)	Cytochrome c oxidase subunit CcoQ (EC 1,9,3,1)	2.08772	3.3072	6.37553	5.14793
BMI_I367	BR0362	C	Cytochrome c oxidase subunit CcoO (EC 1,9,3,1)	Cytochrome c oxidase subunit CcoO (EC 1,9,3,1)	2.7597	4.3204	5.39269	3.80229
BMI_I368	BR0363	O	Cytochrome c oxidase subunit CcoN (EC 1,9,3,1)	Cytochrome c oxidase subunit CcoN (EC 1,9,3,1)	2.46274	3.24357	3.81979	1.54547
BMI_I369	BR0364	P	Iron-responsive regulator Irr	Iron-responsive regulator Irr	-2.2219	-3.16986	-1.74783	-4.19917
BMI_I389	BR0385	C	F0F1 ATP synthase subunit B, atpF	F0F1 ATP synthase subunit B, atpF	1.98718	2.30888	1.58405	2.00547
BMI_I408	BR0404	J	Glycyl-tRNA synthetase beta chain, glyS (EC 6,1,1,14)	Glycyl-tRNA synthetase beta chain, glyS (EC 6,1,1,14)	1.85178	2.42295	2.18402	2.24606
BMI_I428	BR0425	S	FIG00450819: hypothetical protein	FIG00450819: hypothetical protein	2.4253	3.419	3.69733	6.50766
BMI_I429	BR0426	S	Protein of unknown function DUF374	Protein of unknown function DUF374	2.58128	3.48143	3.23459	5.29282
BMI_I453	BR0451	M	Cyclopropane-fatty-acyl-phospholipid synthase, cfa	Cyclopropane-fatty-acyl-phospholipid synthase, cfa	-2.15447	-3.10852	-1.52545	-2.23772
BMI_I454	BR0452	J	LSU ribosomal protein L9p	LSU ribosomal protein L9p	2.13879	2.6716	4.59085	3.60085
BMI_I608	BR0609	O	Cytochrome c-type biogenesis protein CcmF	Cytochrome c-type biogenesis protein CcmF	1.5955	2.54204	2.27795	2.11576
BMI_I678	BR0682	J	Dimethyladenosine transferase, ksgA	Dimethyladenosine transferase, ksgA	2.11145	2.4234	1.67375	2.43674
BMI_I713	BR0718	S	FIG00450294: hypothetical protein	FIG00450294: hypothetical protein	-2.98623	-2.39984	-2.7643	-5.90814
BMI_I730	BR0732	S	FIG00451255: hypothetical protein	Hypothetical protein	-1.58542	-2.28632	-2.12451	-2.59465
BMI_I807	BR0806	C	NADH-ubiquinone oxidoreductase chain E, nuoE (EC 1,6,5,3)	NADH-ubiquinone oxidoreductase chain E, nuoE (EC 1,6,5,3)	1.82654	2.17478	2.07319	1.99473
BMI_I808	BR0807	C	NADH-ubiquinone oxidoreductase chain F, nuoF (EC 1,6,5,3)	NADH-ubiquinone oxidoreductase chain F, nuoF (EC 1,6,5,3)	1.95128	2.54974	2.24336	2.05641
BMI_I809	BR0808	C	NADH-ubiquinone oxidoreductase chain G (EC 1,6,5,3)	NADH-ubiquinone oxidoreductase chain G (EC 1,6,5,3)	2.17907	2.73356	2.39043	2.35719
BMI_I810	BR0809	C	NADH-ubiquinone oxidoreductase chain H, nuoH (EC 1,6,5,3)	NADH-ubiquinone oxidoreductase chain H, nuoH (EC 1,6,5,3)	2.09822	2.64873	2.11656	2.58122
BMI_I811	BR0810	C	NADH-ubiquinone oxidoreductase chain I, nuoI (EC 1,6,5,3)	NADH-ubiquinone oxidoreductase chain I, nuoI (EC 1,6,5,3)	2.17926	2.64828	2.48594	2.06354
BMI_I813	BR0812	C	NADH-ubiquinone oxidoreductase chain K, nuoK (EC 1,6,5,3)	NADH-ubiquinone oxidoreductase chain K, nuoK (EC 1,6,5,3)	1.54102	2.26151	2.05706	2.27911
BMI_I814	BR0813	C	NADH-ubiquinone oxidoreductase chain L, nuoL (EC 1,6,5,3)	NADH-ubiquinone oxidoreductase chain L, nuoL (EC 1,6,5,3)	1.96933	2.49261	2.49373	2.1909
BMI_I815	BR0814	C	NADH-ubiquinone oxidoreductase chain M, nuoM (EC 1,6,5,3)	NADH-ubiquinone oxidoreductase chain M, nuoM (EC 1,6,5,3)	1.98104	2.62807	2.62972	2.57425
BMI_I816	BR0815	C	NADH-ubiquinone oxidoreductase chain N, nuoN (EC 1,6,5,3)	NADH-ubiquinone oxidoreductase chain N, nuoN (EC 1,6,5,3)	1.68109	2.45973	2.41461	2.34383
BMI_I817	BR0816	H	Biotin-protein ligase (EC 6,3,4,9, EC 6,3,4,10, EC 6,3,4,11, EC 6,3,4,15)	Biotin-protein ligase (EC 6,3,4,9, EC 6,3,4,10, EC 6,3,4,11, EC 6,3,4,15)	1.96657	2.49854	1.83745	2.26934
BMI_I891	BR0893	I	Phytoene synthase (EC 2,5,1,32)	Phytoene synthase (EC 2,5,1,32)	2.12422	2.92587	1.51507	2.05059
BMI_I973	BR0972	S	FIG00450304: hypothetical protein	FIG00450304: hypothetical protein	-1.98165	-2.58375	-2.57746	-2.14043
BMI_I975	BR0974	S	FIG00450847: hypothetical protein	FIG00450847: hypothetical protein	-1.92672	-1.54047	-3.9039	-4.02888
BMI_I1057	BR1052	L	ATP-dependent RNA helicase RhlE	ATP-dependent RNA helicase RhlE	3.21683	3.6301	2.44175	3.84089
BMI_I1083	BR1076	E	Phosphoribosyl-AMP cyclohydrolase, hisI (EC 3,5,4,19)	Phosphoribosyl-AMP cyclohydrolase, hisI (EC 3,5,4,19)	1.68203	2.18279	1.99156	2.02004
BMI_I1161	BR1150	S	Protein of unknown function DUF1009 clustered with KDO2-Lipid A biosynthesis genes	UDP-2,3-diacylglucosamine pyrophosphatase	3.43617	3.41912	2.03738	2.90089
BMI_I1162	BR1151	M	Acyl-[acyl-carrier-protein]--UDP-N-acetylglucosamine O-acyltransferase (EC 2,3,1,129)	Acyl-[acyl-carrier-protein]--UDP-N-acetylglucosamine O-acyltransferase (EC 2,3,1,129)	2.76506	2.96018	1.88769	2.64326
BMI_I1172	BR1161	J	Elongation factor Ts	Elongation factor Ts	1.7392	2.90464	2.87712	2.43908
BMI_I1182	BR1171	S	(Hypothetical Protein)	Hypothetical protein	-2.09571	-2.75489	-4.84636	-5.36069
BMI_I1208	BR1197	R	ThiJ/PfpI family protein	ThiJ/PfpI family protein	-1.56183	-2.34632	-1.79591	-1.54981
BMI_I1225	BR1214	J	50S ribosomal protein L15, rplO	50S ribosomal protein L15, rplO	1.62959	3.0498	3.30382	3.62241
BMI_I1226	BR1215	J	50S ribosomal protein L30, RpmD	50S ribosomal protein L30, RpmD	1.65062	3.01828	3.0667	4.02743
BMI_I1242	BR1231	J	50S ribosomal protein L23, RplW	50S ribosomal protein L23, RplW	1.49548	3.81872	3.01234	4.1639
BMI_I1243	BR1232	J	50S ribosomal protein L4, RplD	50S ribosomal protein L4, RplD	1.64029	4.03532	3.10611	4.0547
BMI_I1247	BR1236	J	Elongation factor G, fusA	Elongation factor G, fusA	1.90657	3.80807	2.07543	2.87473
BMI_I1248	BR1237	J	30S ribosomal protein S7, rpsG	30S ribosomal protein S7, rpsG	1.96432	2.81332	1.64875	2.0988
BMI_I1254	BR1245	J	50s ribosomal protein L7/L12 (P1/P2), rplL	50s ribosomal protein L7/L12 (P1/P2), rplL	2.52639	2.25471	4.17937	5.01589
BMI_I1255	BR1246	J	50S ribosomal protein L10, rplJ	50S ribosomal protein L10, rplJ	2.39161	2.16318	3.56332	3.77843
BMI_I1280	BR1269	S	Hypothetical protein	Tim44 domain-containing protein	2.31288	1.68886	3.47985	2.15444
BMI_I1302	BR1289	H	Cobalamin biosynthesis protein CbiG / Cobalt-precorrin-3b C17-methyltransferase	Cobalamin biosynthesis protein CbiG / Cobalt-precorrin-3b C17-methyltransferase	2.17095	2.23775	1.6566	2.61871
BMI_I1338	BR1326	S	Hypothetical protein	Hypothetical protein	1.99055	1.79932	1.51511	2.01481
BMI_I1360	BR1349	V	ABC transporter permease	ABC transporter permease	3.12417	4.60921	4.81383	3.94593
BMI_I1361	BR1350	V	ABC transporter, ATP binding/permease protein	ABC transporter, ATP binding/permease protein	3.418	4.33118	5.48977	3.45651
BMI_I1377	BR1367	P	Transmembrane component NikQ of energizing module of nickel ECF transporter/Cobalt ABC transporter, permease protein, cbiQ or nikQ	Cobalt ABC transporter, permease protein, cbiQ or nikQ	2.34724	1.62221	1.83163	1.79675
BMI_I1492	BR1477	S	FIG00450038: hypothetical protein	FIG00450038: hypothetical protein	1.6518	2.02123	1.72374	2.13793
BMI_I1576	BR1562	M	Outer membrane protein W precursor	Outer membrane protein W precursor	2.15693	4.53607	5.71136	3.20568
BMI_I1640	BR1623	R	Hypothetical protein	Hypothetical protein	3.58988	5.79279	3.88078	3.33796
BMI_I1652	BR1634	S	Hypothetical protein	Hypothetical protein	2.33865	7.02227	7.03515	6.58005
BMI_I1665	BR1643	V	HNH endonuclease family protein	HNH endonuclease family protein	-2.10348	-1.84336	-1.54262	-3.54579
BMI_I1814	BR1798	C	F0F1 ATP synthase subunit epsilon, atpC	F0F1 ATP synthase subunit epsilon, atpC	2.10399	1.7293	1.67834	2.00744
BMI_I1815	BR1799	C	F0F1 ATP synthase subunit beta, atpD	F0F1 ATP synthase subunit beta, atpD	2.10635	2.08556	2.24074	2.04017
BMI_I1826	BR1810	S	Usg protein	Usg protein, putative	-1.55131	-2.60288	-1.95356	-4.91521
BMI_I1839	BR1823	S	Hypothetical protein	Hypothetical protein	2.59778	3.37718	2.82607	3.18861
BMI_I1840	BR1824	J	30S ribosomal protein S16, RpsP	30S ribosomal protein S16, RpsP	2.01133	3.00332	1.96423	2.92902
BMI_I1987	BR1965	E	Methionine gamma-lyase, mdeA (B.canis)	Methionine gamma-lyase, mdeA (B.canis)	2.38613	1.57	3.26356	1.72355
BMI_I2111	BR2089	C	Phosphoenolpyruvate carboxykinase [ATP], pckA (EC 4,1,1,49)	Phosphoenolpyruvate carboxykinase [ATP], pckA (EC 4,1,1,49)	-3.34947	-4.93573	-4.05717	-4.28863
BMI_I2114	BR2092	T	Hypothetical protein	HPr kinase/phosphorylase, hprK	1.50216	2.34639	1.85689	2.20836
BMI_I2125	BR2103	L	UvrD/Rep family helicase	Double-strand break repair helicase AddA	1.75464	2.19634	1.8125	2.08261
BMI_I2128	BR2106	H	FolC bifunctional protein, folC	Folylpolyglutamate synthase /dihydrofolate synthase, folC	1.58971	1.76088	1.71218	2.52003
BMI_I2134	BR2112	S	FIG00450228: hypothetical protein	FIG00450228: hypothetical protein	1.6767	1.55505	1.63059	2.58308
BMI_I2179	BR2158	M	Apolipoprotein N-acyltransferase (EC 2,3,1,-)	Apolipoprotein N-acyltransferase (EC 2,3,1,-)	3.5871	5.36767	1.76353	2.18512
BMI_I2184	BR2163	K	Transcription elongation factor NusA	Transcription elongation factor NusA	1.57415	1.69472	2.6184	2.9346
BMI_I2187	BR2166	J	Ribosome-binding factor A, RbfA	Ribosome-binding factor A, RbfA	1.6553	2.2047	2.47386	3.08191
BMI_I2188	BR2167	J	tRNA pseudouridine synthase B, TruB (EC 4,2,1,70)	tRNA pseudouridine synthase B, TruB (EC 4,2,1,70)	2.36103	3.36372	2.71578	3.6238
BMI_I2190	BR2169	J	Polynucleotide phosphorylase/polyadenylase, pnp	Polynucleotide phosphorylase/polyadenylase, pnp	1.75465	2.22696	1.76193	2.18951
BMI_II7	BRA0007	R	Nucleoside ABC transporter, permease protein 2	Nucleoside ABC transporter, permease protein 2	2.61352	1.72916	2.43761	2.60372
BMI_II8	BRA0008	R	Nucleoside ABC transporter, permease protein 1	Nucleoside ABC transporter, permease protein 1	2.14928	1.71829	2.05722	2.57448
BMI_II35	BRA0035	S	Hypothetical protein	Hypothetical protein	-6.77583	-6.28603	-6.1313	-7.96276
BMI_II36	BRA0036	S	Hypothetical protein	Hypothetical protein	-3.38521	-4.73552	-2.05105	-7.20075
BMI_II37	BRA0037	P	Magnesium ion-transporting ATPase E1-E2 family protein	Magnesium ion-transporting ATPase E1-E2 family protein	-6.39598	-6.88066	-5.79431	-8.0929
BMI_II38	BRA0038	S	Hypothetical protein	Hypothetical protein	-5.97282	-6.9025	-6.53066	-8.68158
BMI_II39	BRA0039	S	Hypothetical protein	Hypothetical protein	-4.35155	-5.07058	-4.77421	-5.64183
BMI_II40	BRA0040	S	MgtC family protein	Mg2+ transport ATPase, mgtC	-3.92108	-4.93546	-4.58461	-5.84903
BMI_II109	BRA0109	R	Gfo/Idh/MocA family oxidoreductase	Gfo/Idh/MocA family oxidoreductase	2.89917	2.67482	1.54087	1.86351
BMI_II168	BRA0170	C	Cytochrome B561	Cytochrome B561	2.59712	3.35531	4.26098	2.57672
BMI_II172	BRA0175	S	FIG00450134: hypothetical protein	FIG00450134: hypothetical protein	2.22174	3.27091	4.29901	1.70109
BMI_II177	BRA0181	C	Glycolate oxidase subunit GlcE	Glycolate oxidase subunit GlcE	-2.18667	-1.96829	-2.11092	-1.50672
BMI_II213	BRA0216	M	Tetraacyldisaccharide 4'-kinase, lpxK	Tetraacyldisaccharide 4'-kinase, lpxK	2.05896	2.27031	1.75232	1.99457
BMI_II239	BRA0244	S	Hypothetical protein	Hemerythrin, calcium-binding protein	2.84021	4.97106	6.1095	4.49192
BMI_II240	BRA0246	C	Cytochrome c oxidase, subunit III	Cytochrome c oxidase, subunit III	3.95995	4.87046	1.7982	3.07086
BMI_II241	BRA0247	S	Nitric oxide reductase activation protein NorF	Nitric oxide reductase activation protein NorF	3.47794	5.71248	3.26899	4.69798
BMI_II242	BRA0248	C	Nitric-oxide reductase small subunit (EC 1,7,99,7), norC	Nitric-oxide reductase small subunit (EC 1,7,99,7), norC	1.97165	4.92411	4.07823	7.80899
BMI_II246	BRA0252	S	Hypothetical protein	Hypothetical protein	2.40372	6.61287	5.84377	5.02396
BMI_II247	BRA0253	R	hypothetical protein	hypothetical protein	2.51844	6.19619	3.59056	5.42786
BMI_II254	BRA0260	Q	Copper-containing nitrite reductase (EC 1,7,2,1)	Copper-containing nitrite reductase (EC 1,7,2,1)	2.83206	7.12	5.76162	5.47021
BMI_II255	BRA0261	S	Nitrite reductase accessory protein NirV	Nitrite reductase accessory protein NirV	2.7694	7.36855	5.53877	6.01735
BMI_II269	BRA0274	K	Nitrous oxide reductase maturation protein NosR	Nitrous oxide reductase maturation protein NosR	3.06527	6.71821	1.98401	4.32845
BMI_II277	BRA0282	C	Pseudoazurin precursor	Pseudoazurin precursor	2.97771	6.34548	6.95364	6.34916
BMI_II278	BRA0283	P	NnrS protein involved in response to NO	NnrS protein involved in response to NO	2.71522	5.38152	3.59372	4.75071
BMI_II283	BRA0289	O	PROTEASE (EC 3,4,-,-)	Protease	2.99648	6.56827	5.38917	5.53287
BMI_II284	BRA0290	O	Peptidase, U32 family	Peptidase, U32 family	2.92342	5.80155	3.52535	3.07729
BMI_II285	BRA0291	I	Hypothetical protein	Hypothetical protein	2.76741	5.05949	5.26586	3.10972
BMI_II286	BRA0292	H	3-octaprenyl-4-hydroxybenzoate carboxy-lyase (EC 4,1,1,-)	3-octaprenyl-4-hydroxybenzoate carboxy-lyase (EC 4,1,1,-)	3.62971	6.27152	4.58585	4.14675
BMI_II287	BRA0293	H	3-polyprenyl-4-hydroxybenzoate carboxy-lyase UbiX (EC 4,1,1,-)	3-polyprenyl-4-hydroxybenzoate carboxy-lyase UbiX (EC 4,1,1,-)	3.48934	7.03232	5.48722	5.49154
BMI_II300	BRA0306	G	Sugar ABC transporter permease	Sugar ABC transporter permease	2.69397	-1.98426	2.38411	-1.56733
BMI_II304	BRA0310	S	Hypothetical protein	Hypothetical protein	-3.15877	-2.97826	-1.57402	-4.28211
BMI_II363	BRA0368	U	TrbJ protein	TrbJ protein	-1.60664	-1.5516	-2.08766	-2.87084
BMI_II365	BRA0370	S	Hypothetical protein	Hypothetical protein	-1.75131	-1.77444	-2.7636	-2.46305
BMI_II366	BRA0371	S	TraC protein	TraC protein	-2.26311	-1.99138	-1.84912	-2.09159
BMI_II382	BRA0385	G	Putative phosphoketolase, xfp, Xylulose-5-phosphate phosphoketolase (EC 4,1,2,9); Fructose-6-phosphate phosphoketolase (EC 4,1,2,22)	Xylulose-5-phosphate phosphoketolase (EC 4,1,2,9); Fructose-6-phosphate phosphoketolase (EC 4,1,2,22)	2.10547	3.91589	4.23206	2.4859
BMI_II444	BRA0447	I	Acyl-CoA dehydrogenase	Acyl-CoA dehydrogenase	2.38165	2.3558	3.81257	3.25031
BMI_II445	BRA0448	I	Acetyl-CoA acetyltransferase, PhbA-2	Acetyl-CoA acetyltransferase, PhbA-2	1.97648	2.07907	3.4286	2.76529
BMI_II446	BRA0449	Q	3-hydroxyacyl-CoA dehydrogenase (EC 1,1,1,35)	3-hydroxyacyl-CoA dehydrogenase (EC 1,1,1,35)	2.25746	2.47585	3.83202	3.8367
BMI_II447	BRA0450	I	Acetyl-CoA synthetase, putative	Acetyl-CoA synthetase, putative	1.71852	1.50435	3.19485	3.37792
BMI_II478	BRA0481	R	Glyoxalase/Bleomycin resistance protein/dioxygenase domain	Glyoxalase/Bleomycin resistance protein/dioxygenase domain	-2.11981	-3.04933	-3.0162	-2.73388
BMI_II482	BRA0486	E	Homoserine O-succinyltransferase, MetA (EC 2,3,1,46)	Homoserine O-succinyltransferase, MetA (EC 2,3,1,46)	-1.68948	-4.66678	-4.33052	-3.91119
BMI_II484	BRA0488	I	3-oxoacyl-(Acyl carrier protein) synthase (FabF, beta-Ketoacyl-ACP synthase II, KASII; catalyzes a condensation reaction in fatty acid biosynthesis: addition of an acyl acceptor of two carbons from malonyl-ACP; required for the elongation of short-chain unsaturated acyl-ACP)	3-oxoacyl-(Acyl carrier protein) synthase (FabF, beta-Ketoacyl-ACP synthase II, KASII; catalyzes a condensation reaction in fatty acid biosynthesis: addition of an acyl acceptor of two carbons from malonyl-ACP; required for the elongation of short-chain unsaturated acyl-ACP)	1.81645	3.96563	2.1988	3.47877
BMI_II504	BRA0509	C	ABC transporter, ATP-binding/permease	ABC transporter involved in cytochrome bd, CydC	2.519	3.76005	2.61955	2.58916
BMI_II528	BRA0534	R	ABC transporter, ATP-binding protein	ABC transporter, ATP-binding protein	1.61707	1.60986	1.80991	2.20305
BMI_II629	BRA0632	E	Amino acid ABC transporter, periplasmic amino acid-binding protein	Amino acid ABC transporter, periplasmic amino acid-binding protein	1.88188	1.96195	3.02684	2.54824
BMI_II685	BRA0691	G	Sugar ABC transporter permease	cell processes; transport of small molecules	-1.65874	2.18869	-1.57171	3.78956
BMI_II686	BRA0692	G	Sugar ABC transporter, permease	Sugar ABC transporter, permease	-2.27787	1.68647	-1.70758	3.32077
BMI_II718	BRA0725	E	Glycine dehydrogenase (glycine cleavage system P protein) (EC 1,4,4,2)	Glycine dehydrogenase (glycine cleavage system P protein) (EC 1,4,4,2)	1.59281	3.72459	2.2468	2.828
BMI_II719	BRA0726	E	Glycine cleavage system H protein, gcvH	Glycine cleavage system H protein, gvcH	2.02029	4.28799	2.53838	2.06267
BMI_II726	BRA0733	S	(Hypothetical Protein)	(Hypothetical Protein)	-2.14817	-3.93546	-4.3957	-3.97504
BMI_II786	BRA0792	K	Peptidase, S24 family	Peptidase, S24 family	-1.56721	-1.64819	-2.61034	-2.76196
BMI_II823	BRA0831	R	2-nitropropane dioxygenase family protein	2-nitropropane dioxygenase family protein	-2.32236	2.38747	2.65046	2.01157
BMI_II865	BRA0871	G	Fructose-1,6-bisphosphate aldolase, class II (EC 4,1,2,13), fbaA	Fructose-1,6-bisphosphate aldolase, class II (EC 4,1,2,13), fbaA	-4.96293	-4.34672	-3.15117	-2.49874
BMI_II866	BRA0872	G	Fructose-1,6-bisphosphatase class 1, Fbp (EC 3,1,3,11)	Fructose-1,6-bisphosphatase class 1, Fbp (EC 3,1,3,11)	-5.64898	-4.95507	-5.75795	-4.04452
BMI_II867	BRA0873	S	Hypothetical protein	Hypothetical protein	-5.3727	-4.15116	-5.20043	-3.50343
BMI_II870	BRA0876	P	Magnesium transporter MgtE	Magnesium transporter MgtE	-2.76956	-4.31458	-3.74668	-4.65064
BMI_II876	BRA0882	S	Hypothetical protein	Hypothetical protein	-4.51074	-4.26303	-4.50003	-4.23029
BMI_II893	BRA0899	E	Ornithine cyclodeaminase (EC 4,3,1,12), arcB	Ornithine cyclodeaminase (EC 4,3,1,12), arcB	2.72952	4.45481	4.07923	1.69252
BMI_II923	BRA0929	Q	Imidazolonepropionase, hutI	Imidazolonepropionase, hutI	2.10131	1.72828	3.77305	1.95128
BMI_II924	BRA0930	E	Histidine ammonia-lyase, HutH	Histidine ammonia-lyase (EC 4,3,1,3)	1.82564	1.90898	4.95041	2.23184
BMI_II925	BRA0931	E	hutG, Formiminoglutamase (FIGase)	hutG, Formiminoglutamase (FIGase)	2.11523	1.51874	4.61713	1.92679
BMI_II989	BRA0996	G	Ribose ABC transporter, periplasmic ribose-binding protein RbsB, rbsB-4	Ribose ABC transporter, periplasmic ribose-binding protein RbsB, rsbB-4	-2.80944	-3.79071	-2.51346	-1.89117
BMI_II1042	BRA1048	G	Methylglyoxal synthase, MgsA	Methylglyoxal synthase, MgsA	1.59374	3.45396	1.98478	1.73954
BMI_II1128	BRA1122	P	Zinc ABC transporter, periplasmic-binding protein ZnuA	Zinc ABC transporter, periplasmic-binding protein ZnuA	-3.35253	1.77326	2.31217	3.9219
BMI_II1159	BRA1153	S	(Hypothetical Protein)	(Hypothetical Protein)	-2.36765	-2.47492	-1.50802	-1.78013
By expression:
Higher expression at pH 4.5 (109 genes)
ID Bµ	ID Bs	COG	Function/Protein B. suis	Function/Protein B. microti	Bs20	Bµ20	Bs120	Bµ120
BMI_I28	BR0027	J	SSU ribosomal protein S1p	SSU ribosomal protein S1p	2.59483	3.33585	2.58884	3.70955
BMI_I46	BR0043	C	Cytochrome o ubiquinol oxidase subunit I (EC 1,10,3,-)	Cytochrome O ubiquinol oxidase subunit I (EC 1,10,3,-)	2.0942	5.2139	2.38117	1.7699
BMI_I47	BR0044	C	Cytochrome o ubiquinol oxidase subunit III (EC 1,10,3,-)	Cytochrome O ubiquinol oxidase subunit III (EC 1,10,3,-)	1.99363	6.18552	2.54545	2.58988
BMI_I48	BR0045	C	Cytochrome o ubiquinol oxidase subunit IV (EC 1,10,3,-)	Cytochrome O ubiquinol oxidase subunit IV (EC 1,10,3,-)	1.71451	6.36675	2.84321	2.55403
BMI_I95	BR0092	S	FIG00450444: hypothetical protein	FIG00450444: hypothetical protein	2.07422	1.54432	1.92623	3.09464
BMI_I273	BR0268	E	Urease gamma subunit (EC 3,5,1,5)	Urease gamma subunit (EC 3,5,1,5)	2.55249	2.78033	3.70476	1.79943
BMI_I274	BR0269	E	Urease beta subunit (EC 3,5,1,5)	Urease beta subunit (EC 3,5,1,5)	2.36399	3.05263	3.73909	2.14194
BMI_I361	BR0356	P	Type cbb3 cytochrome oxidase biogenesis protein CcoS, involved in heme b insertion	Type cbb3 cytochrome oxidase biogenesis protein CcoS, involved in heme b insertion	2.36467	2.63834	3.37296	1.83266
BMI_I362	BR0357	P	Type cbb3 cytochrome oxidase biogenesis protein CcoI; Copper-translocating P-type ATPase (EC 3,6,3,4), FixI	FUPA27 P-type ATPase ~(EC 3,6,3,4);(TC~ 3,A,3,27,3)	2.53851	3.34349	3.24928	2.89718
BMI_I363	BR0358	S	Type cbb3 cytochrome oxidase biogenesis protein CcoH, FixH	Type cbb3 cytochrome oxidase biogenesis protein CcoH	1.81032	2.36577	2.91895	2.11802
BMI_I364	BR0359	C	Type cbb3 cytochrome oxidase biogenesis protein CcoG, involved in Cu oxidation	Type cbb3 cytochrome oxidase biogenesis protein CcoG, involved in Cu oxidation	3.22794	5.39039	5.18928	4.53328
BMI_I365	BR0360	C	Cytochrome c oxidase subunit CcoP (EC 1,9,3,1)	Cytochrome c oxidase subunit CcoP (EC 1,9,3,1)	2.94073	4.79089	5.40822	4.24498
BMI_I366	BR0361	S	Cytochrome c oxidase subunit CcoQ (EC 1,9,3,1)	Cytochrome c oxidase subunit CcoQ (EC 1,9,3,1)	2.08772	3.3072	6.37553	5.14793
BMI_I367	BR0362	C	Cytochrome c oxidase subunit CcoO (EC 1,9,3,1)	Cytochrome c oxidase subunit CcoO (EC 1,9,3,1)	2.7597	4.3204	5.39269	3.80229
BMI_I368	BR0363	O	Cytochrome c oxidase subunit CcoN (EC 1,9,3,1)	Cytochrome c oxidase subunit CcoN (EC 1,9,3,1)	2.46274	3.24357	3.81979	1.54547
BMI_I389	BR0385	C	F0F1 ATP synthase subunit B, atpF	F0F1 ATP synthase subunit B, atpF	1.98718	2.30888	1.58405	2.00547
BMI_I408	BR0404	J	Glycyl-tRNA synthetase beta chain, glyS (EC 6,1,1,14)	Glycyl-tRNA synthetase beta chain, glyS (EC 6,1,1,14)	1.85178	2.42295	2.18402	2.24606
BMI_I428	BR0425	S	FIG00450819: hypothetical protein	FIG00450819: hypothetical protein	2.4253	3.419	3.69733	6.50766
BMI_I429	BR0426	S	Protein of unknown function DUF374	Protein of unknown function DUF374	2.58128	3.48143	3.23459	5.29282
BMI_I454	BR0452	J	LSU ribosomal protein L9p	LSU ribosomal protein L9p	2.13879	2.6716	4.59085	3.60085
BMI_I608	BR0609	O	Cytochrome c-type biogenesis protein CcmF	Cytochrome c-type biogenesis protein CcmF	1.5955	2.54204	2.27795	2.11576
BMI_I678	BR0682	J	Dimethyladenosine transferase, ksgA	Dimethyladenosine transferase, ksgA	2.11145	2.4234	1.67375	2.43674
BMI_I807	BR0806	C	NADH-ubiquinone oxidoreductase chain E, nuoE (EC 1,6,5,3)	NADH-ubiquinone oxidoreductase chain E, nuoE (EC 1,6,5,3)	1.82654	2.17478	2.07319	1.99473
BMI_I808	BR0807	C	NADH-ubiquinone oxidoreductase chain F, nuoF (EC 1,6,5,3)	NADH-ubiquinone oxidoreductase chain F, nuoF (EC 1,6,5,3)	1.95128	2.54974	2.24336	2.05641
BMI_I809	BR0808	C	NADH-ubiquinone oxidoreductase chain G (EC 1,6,5,3)	NADH-ubiquinone oxidoreductase chain G (EC 1,6,5,3)	2.17907	2.73356	2.39043	2.35719
BMI_I810	BR0809	C	NADH-ubiquinone oxidoreductase chain H, nuoH (EC 1,6,5,3)	NADH-ubiquinone oxidoreductase chain H, nuoH (EC 1,6,5,3)	2.09822	2.64873	2.11656	2.58122
BMI_I811	BR0810	C	NADH-ubiquinone oxidoreductase chain I, nuoI (EC 1,6,5,3)	NADH-ubiquinone oxidoreductase chain I, nuoI (EC 1,6,5,3)	2.17926	2.64828	2.48594	2.06354
BMI_I813	BR0812	C	NADH-ubiquinone oxidoreductase chain K, nuoK (EC 1,6,5,3)	NADH-ubiquinone oxidoreductase chain K, nuoK (EC 1,6,5,3)	1.54102	2.26151	2.05706	2.27911
BMI_I814	BR0813	C	NADH-ubiquinone oxidoreductase chain L, nuoL (EC 1,6,5,3)	NADH-ubiquinone oxidoreductase chain L, nuoL (EC 1,6,5,3)	1.96933	2.49261	2.49373	2.1909
BMI_I815	BR0814	C	NADH-ubiquinone oxidoreductase chain M, nuoM (EC 1,6,5,3)	NADH-ubiquinone oxidoreductase chain M, nuoM (EC 1,6,5,3)	1.98104	2.62807	2.62972	2.57425
BMI_I816	BR0815	C	NADH-ubiquinone oxidoreductase chain N, nuoN (EC 1,6,5,3)	NADH-ubiquinone oxidoreductase chain N, nuoN (EC 1,6,5,3)	1.68109	2.45973	2.41461	2.34383
BMI_I817	BR0816	H	Biotin-protein ligase (EC 6,3,4,9, EC 6,3,4,10, EC 6,3,4,11, EC 6,3,4,15)	Biotin-protein ligase (EC 6,3,4,9, EC 6,3,4,10, EC 6,3,4,11, EC 6,3,4,15)	1.96657	2.49854	1.83745	2.26934
BMI_I891	BR0893	I	Phytoene synthase (EC 2,5,1,32)	Phytoene synthase (EC 2,5,1,32)	2.12422	2.92587	1.51507	2.05059
BMI_I1057	BR1052	L	ATP-dependent RNA helicase RhlE	ATP-dependent RNA helicase RhlE	3.21683	3.6301	2.44175	3.84089
BMI_I1083	BR1076	E	Phosphoribosyl-AMP cyclohydrolase, hisI (EC 3,5,4,19)	Phosphoribosyl-AMP cyclohydrolase, hisI (EC 3,5,4,19)	1.68203	2.18279	1.99156	2.02004
BMI_I1161	BR1150	S	Protein of unknown function DUF1009 clustered with KDO2-Lipid A biosynthesis genes	UDP-2,3-diacylglucosamine pyrophosphatase	3.43617	3.41912	2.03738	2.90089
BMI_I1162	BR1151	M	Acyl-[acyl-carrier-protein]--UDP-N-acetylglucosamine O-acyltransferase (EC 2,3,1,129)	Acyl-[acyl-carrier-protein]--UDP-N-acetylglucosamine O-acyltransferase (EC 2,3,1,129)	2.76506	2.96018	1.88769	2.64326
BMI_I1172	BR1161	J	Elongation factor Ts	Elongation factor Ts	1.7392	2.90464	2.87712	2.43908
BMI_I1225	BR1214	J	50S ribosomal protein L15, rplO	50S ribosomal protein L15, rplO	1.62959	3.0498	3.30382	3.62241
BMI_I1226	BR1215	J	50S ribosomal protein L30, RpmD	50S ribosomal protein L30, RpmD	1.65062	3.01828	3.0667	4.02743
BMI_I1242	BR1231	J	50S ribosomal protein L23, RplW	50S ribosomal protein L23, RplW	1.49548	3.81872	3.01234	4.1639
BMI_I1243	BR1232	J	50S ribosomal protein L4, RplD	50S ribosomal protein L4, RplD	1.64029	4.03532	3.10611	4.0547
BMI_I1247	BR1236	J	Elongation factor G, fusA	Elongation factor G, fusA	1.90657	3.80807	2.07543	2.87473
BMI_I1248	BR1237	J	30S ribosomal protein S7, rpsG	30S ribosomal protein S7, rpsG	1.96432	2.81332	1.64875	2.0988
BMI_I1254	BR1245	J	50s ribosomal protein L7/L12 (P1/P2), rplL	50s ribosomal protein L7/L12 (P1/P2), rplL	2.52639	2.25471	4.17937	5.01589
BMI_I1255	BR1246	J	50S ribosomal protein L10, rplJ	50S ribosomal protein L10, rplJ	2.39161	2.16318	3.56332	3.77843
BMI_I1280	BR1269	S	Hypothetical protein	Tim44 domain-containing protein	2.31288	1.68886	3.47985	2.15444
BMI_I1302	BR1289	H	Cobalamin biosynthesis protein CbiG / Cobalt-precorrin-3b C17-methyltransferase	Cobalamin biosynthesis protein CbiG / Cobalt-precorrin-3b C17-methyltransferase	2.17095	2.23775	1.6566	2.61871
BMI_I1338	BR1326	S	Hypothetical protein	Hypothetical protein	1.99055	1.79932	1.51511	2.01481
BMI_I1360	BR1349	V	ABC transporter permease	ABC transporter permease	3.12417	4.60921	4.81383	3.94593
BMI_I1361	BR1350	V	ABC transporter, ATP binding/permease protein	ABC transporter, ATP binding/permease protein	3.418	4.33118	5.48977	3.45651
BMI_I1377	BR1367	P	Transmembrane component NikQ of energizing module of nickel ECF transporter/Cobalt ABC transporter, permease protein, cbiQ or nikQ	Cobalt ABC transporter, permease protein, cbiQ or nikQ	2.34724	1.62221	1.83163	1.79675
BMI_I1492	BR1477	S	FIG00450038: hypothetical protein	FIG00450038: hypothetical protein	1.6518	2.02123	1.72374	2.13793
BMI_I1576	BR1562	M	Outer membrane protein W precursor	Outer membrane protein W precursor	2.15693	4.53607	5.71136	3.20568
BMI_I1640	BR1623	R	Hypothetical protein	Hypothetical protein	3.58988	5.79279	3.88078	3.33796
BMI_I1652	BR1634	S	Hypothetical protein	Hypothetical protein	2.33865	7.02227	7.03515	6.58005
BMI_I1814	BR1798	C	F0F1 ATP synthase subunit epsilon, atpC	F0F1 ATP synthase subunit epsilon, atpC	2.10399	1.7293	1.67834	2.00744
BMI_I1815	BR1799	C	F0F1 ATP synthase subunit beta, atpD	F0F1 ATP synthase subunit beta, atpD	2.10635	2.08556	2.24074	2.04017
BMI_I1839	BR1823	S	Hypothetical protein	Hypothetical protein	2.59778	3.37718	2.82607	3.18861
BMI_I1840	BR1824	J	30S ribosomal protein S16, RpsP	30S ribosomal protein S16, RpsP	2.01133	3.00332	1.96423	2.92902
BMI_I1987	BR1965	E	Methionine gamma-lyase, mdeA (B.canis)	Methionine gamma-lyase, mdeA (B.canis)	2.38613	1.57	3.26356	1.72355
BMI_I2114	BR2092	T	Hypothetical protein	HPr kinase/phosphorylase, hprK	1.50216	2.34639	1.85689	2.20836
BMI_I2125	BR2103	L	UvrD/Rep family helicase	Double-strand break repair helicase AddA	1.75464	2.19634	1.8125	2.08261
BMI_I2128	BR2106	H	FolC bifunctional protein, folC	Folylpolyglutamate synthase /dihydrofolate synthase, folC	1.58971	1.76088	1.71218	2.52003
BMI_I2134	BR2112	S	FIG00450228: hypothetical protein	FIG00450228: hypothetical protein	1.6767	1.55505	1.63059	2.58308
BMI_I2179	BR2158	M	Apolipoprotein N-acyltransferase (EC 2,3,1,-)	Apolipoprotein N-acyltransferase (EC 2,3,1,-)	3.5871	5.36767	1.76353	2.18512
BMI_I2184	BR2163	K	Transcription elongation factor NusA	Transcription elongation factor NusA	1.57415	1.69472	2.6184	2.9346
BMI_I2187	BR2166	J	Ribosome-binding factor A, RbfA	Ribosome-binding factor A, RbfA	1.6553	2.2047	2.47386	3.08191
BMI_I2188	BR2167	J	tRNA pseudouridine synthase B, TruB (EC 4,2,1,70)	tRNA pseudouridine synthase B, TruB (EC 4,2,1,70)	2.36103	3.36372	2.71578	3.6238
BMI_I2190	BR2169	J	Polynucleotide phosphorylase/polyadenylase, pnp	Polynucleotide phosphorylase/polyadenylase, pnp	1.75465	2.22696	1.76193	2.18951
BMI_II7	BRA0007	R	Nucleoside ABC transporter, permease protein 2	Nucleoside ABC transporter, permease protein 2	2.61352	1.72916	2.43761	2.60372
BMI_II8	BRA0008	R	Nucleoside ABC transporter, permease protein 1	Nucleoside ABC transporter, permease protein 1	2.14928	1.71829	2.05722	2.57448
BMI_II109	BRA0109	R	Gfo/Idh/MocA family oxidoreductase	Gfo/Idh/MocA family oxidoreductase	2.89917	2.67482	1.54087	1.86351
BMI_II168	BRA0170	C	Cytochrome B561	Cytochrome B561	2.59712	3.35531	4.26098	2.57672
BMI_II172	BRA0175	S	FIG00450134: hypothetical protein	FIG00450134: hypothetical protein	2.22174	3.27091	4.29901	1.70109
BMI_II213	BRA0216	M	Tetraacyldisaccharide 4'-kinase, lpxK	Tetraacyldisaccharide 4'-kinase, lpxK	2.05896	2.27031	1.75232	1.99457
BMI_II239	BRA0244	S	Hypothetical protein	Hemerythrin, calcium-binding protein	2.84021	4.97106	6.1095	4.49192
BMI_II240	BRA0246	C	Cytochrome c oxidase, subunit III	Cytochrome c oxidase, subunit III	3.95995	4.87046	1.7982	3.07086
BMI_II241	BRA0247	S	Nitric oxide reductase activation protein NorF	Nitric oxide reductase activation protein NorF	3.47794	5.71248	3.26899	4.69798
BMI_II242	BRA0248	C	Nitric-oxide reductase small subunit (EC 1,7,99,7), norC	Nitric-oxide reductase small subunit (EC 1,7,99,7), norC	1.97165	4.92411	4.07823	7.80899
BMI_II246	BRA0252	S	Hypothetical protein	Hypothetical protein	2.40372	6.61287	5.84377	5.02396
BMI_II247	BRA0253	R	hypothetical protein	hypothetical protein	2.51844	6.19619	3.59056	5.42786
BMI_II254	BRA0260	Q	Copper-containing nitrite reductase (EC 1,7,2,1)	Copper-containing nitrite reductase (EC 1,7,2,1)	2.83206	7.12	5.76162	5.47021
BMI_II255	BRA0261	S	Nitrite reductase accessory protein NirV	Nitrite reductase accessory protein NirV	2.7694	7.36855	5.53877	6.01735
BMI_II269	BRA0274	K	Nitrous oxide reductase maturation protein NosR	Nitrous oxide reductase maturation protein NosR	3.06527	6.71821	1.98401	4.32845
BMI_II277	BRA0282	C	Pseudoazurin precursor	Pseudoazurin precursor	2.97771	6.34548	6.95364	6.34916
BMI_II278	BRA0283	P	NnrS protein involved in response to NO	NnrS protein involved in response to NO	2.71522	5.38152	3.59372	4.75071
BMI_II283	BRA0289	O	PROTEASE (EC 3,4,-,-)	Protease	2.99648	6.56827	5.38917	5.53287
BMI_II284	BRA0290	O	Peptidase, U32 family	Peptidase, U32 family	2.92342	5.80155	3.52535	3.07729
BMI_II285	BRA0291	I	Hypothetical protein	Hypothetical protein	2.76741	5.05949	5.26586	3.10972
BMI_II286	BRA0292	H	3-octaprenyl-4-hydroxybenzoate carboxy-lyase (EC 4,1,1,-)	3-octaprenyl-4-hydroxybenzoate carboxy-lyase (EC 4,1,1,-)	3.62971	6.27152	4.58585	4.14675
BMI_II287	BRA0293	H	3-polyprenyl-4-hydroxybenzoate carboxy-lyase UbiX (EC 4,1,1,-)	3-polyprenyl-4-hydroxybenzoate carboxy-lyase UbiX (EC 4,1,1,-)	3.48934	7.03232	5.48722	5.49154
BMI_II300	BRA0306	G	Sugar ABC transporter permease	Sugar ABC transporter permease	2.69397	-1.98426	2.38411	-1.56733
BMI_II382	BRA0385	G	Putative phosphoketolase, xfp, Xylulose-5-phosphate phosphoketolase (EC 4,1,2,9); Fructose-6-phosphate phosphoketolase (EC 4,1,2,22)	Xylulose-5-phosphate phosphoketolase (EC 4,1,2,9); Fructose-6-phosphate phosphoketolase (EC 4,1,2,22)	2.10547	3.91589	4.23206	2.4859
BMI_II444	BRA0447	I	Acyl-CoA dehydrogenase	Acyl-CoA dehydrogenase	2.38165	2.3558	3.81257	3.25031
BMI_II445	BRA0448	I	Acetyl-CoA acetyltransferase, PhbA-2	Acetyl-CoA acetyltransferase, PhbA-2	1.97648	2.07907	3.4286	2.76529
BMI_II446	BRA0449	Q	3-hydroxyacyl-CoA dehydrogenase (EC 1,1,1,35)	3-hydroxyacyl-CoA dehydrogenase (EC 1,1,1,35)	2.25746	2.47585	3.83202	3.8367
BMI_II447	BRA0450	I	Acetyl-CoA synthetase, putative	Acetyl-CoA synthetase, putative	1.71852	1.50435	3.19485	3.37792
BMI_II484	BRA0488	I	3-oxoacyl-(Acyl carrier protein) synthase (FabF, beta-Ketoacyl-ACP synthase II, KASII; catalyzes a condensation reaction in fatty acid biosynthesis: addition of an acyl acceptor of two carbons from malonyl-ACP; required for the elongation of short-chain unsaturated acyl-ACP)	3-oxoacyl-(Acyl carrier protein) synthase (FabF, beta-Ketoacyl-ACP synthase II, KASII; catalyzes a condensation reaction in fatty acid biosynthesis: addition of an acyl acceptor of two carbons from malonyl-ACP; required for the elongation of short-chain unsaturated acyl-ACP)	1.81645	3.96563	2.1988	3.47877
BMI_II504	BRA0509	C	ABC transporter, ATP-binding/permease	ABC transporter involved in cytochrome bd, CydC	2.519	3.76005	2.61955	2.58916
BMI_II528	BRA0534	R	ABC transporter, ATP-binding protein	ABC transporter, ATP-binding protein	1.61707	1.60986	1.80991	2.20305
BMI_II629	BRA0632	E	Amino acid ABC transporter, periplasmic amino acid-binding protein	Amino acid ABC transporter, periplasmic amino acid-binding protein	1.88188	1.96195	3.02684	2.54824
BMI_II718	BRA0725	E	Glycine dehydrogenase [decarboxylating] (glycine cleavage system P protein) (EC 1,4,4,2)	Glycine dehydrogenase [decarboxylating] (glycine cleavage system P protein) (EC 1,4,4,2)	1.59281	3.72459	2.2468	2.828
BMI_II719	BRA0726	E	Glycine cleavage system H protein, gcvH	Glycine cleavage system H protein, gvcH	2.02029	4.28799	2.53838	2.06267
BMI_II893	BRA0899	E	Ornithine cyclodeaminase (EC 4,3,1,12), arcB	Ornithine cyclodeaminase (EC 4,3,1,12), arcB	2.72952	4.45481	4.07923	1.69252
BMI_II923	BRA0929	Q	Imidazolonepropionase, hutI	Imidazolonepropionase, hutI	2.10131	1.72828	3.77305	1.95128
BMI_II924	BRA0930	E	Histidine ammonia-lyase, HutH	Histidine ammonia-lyase (EC 4,3,1,3)	1.82564	1.90898	4.95041	2.23184
BMI_II925	BRA0931	E	hutG, Formiminoglutamase (FIGase)	hutG, Formiminoglutamase (FIGase)	2.11523	1.51874	4.61713	1.92679
BMI_II1042	BRA1048	G	Methylglyoxal synthase, MgsA	Methylglyoxal synthase, MgsA	1.59374	3.45396	1.98478	1.73954
Higher expression at pH 7.0 (41 genes)
ID Bµ	ID Bs	COG	Function/Protein B. suis	Function/Protein B. microti	Bs20	Bµ20	Bs120	Bµ120
BMI_I134	BR0131	S	Hypothetical protein	Hypothetical protein	-2.84859	-1.6716	-1.50895	-1.60786
BMI_I284	BR0278	F	Dihydropyrimidinase (EC 3,5,2,2)/Phenylhydantoinase dhT (3.5.2.2)	Dihydropyrimidinase (EC 3,5,2,2)	-3.15974	-6.65687	-4.56165	-1.7976
BMI_I285	BR0279	E	Beta-ureidopropionase (EC 3,5,1,6)/Allantoate amidohydrolase	Beta-ureidopropionase (EC 3,5,1,6)	-1.89567	-3.98215	-2.4959	-1.85574
BMI_I311	BR0305	E	O-acetylhomoserine sulfhydrylase (EC 2,5,1,49) / O-succinylhomoserine sulfhydrylase (EC 2,5,1,48)	O-acetylhomoserine sulfhydrylase (EC 2,5,1,49) / O-succinylhomoserine sulfhydrylase (EC 2,5,1,48)	-1.71282	-4.17307	-3.83194	-3.98312
BMI_I369	BR0364	P	Iron-responsive regulator Irr	Iron-responsive regulator Irr	-2.2219	-3.16986	-1.74783	-4.19917
BMI_I453	BR0451	M	Cyclopropane-fatty-acyl-phospholipid synthase, cfa	Cyclopropane-fatty-acyl-phospholipid synthase, cfa	-2.15447	-3.10852	-1.52545	-2.23772
BMI_I713	BR0718	S	FIG00450294: hypothetical protein	FIG00450294: hypothetical protein	-2.98623	-2.39984	-2.7643	-5.90814
BMI_I730	BR0732	S	FIG00451255: hypothetical protein	Hypothetical protein	-1.58542	-2.28632	-2.12451	-2.59465
BMI_I973	BR0972	S	FIG00450304: hypothetical protein	FIG00450304: hypothetical protein	-1.98165	-2.58375	-2.57746	-2.14043
BMI_I975	BR0974	S	FIG00450847: hypothetical protein	FIG00450847: hypothetical protein	-1.92672	-1.54047	-3.9039	-4.02888
BMI_I1182	BR1171	S	(Hypothetical Protein)	Hypothetical protein	-2.09571	-2.75489	-4.84636	-5.36069
BMI_I1208	BR1197	R	ThiJ/PfpI family protein	ThiJ/PfpI family protein	-1.56183	-2.34632	-1.79591	-1.54981
BMI_I1665	BR1643	V	HNH endonuclease family protein	HNH endonuclease family protein	-2.10348	-1.84336	-1.54262	-3.54579
BMI_I1826	BR1810	S	Usg protein	Usg protein, putative	-1.55131	-2.60288	-1.95356	-4.91521
BMI_I2111	BR2089	C	Phosphoenolpyruvate carboxykinase [ATP], pckA (EC 4,1,1,49)	Phosphoenolpyruvate carboxykinase [ATP], pckA (EC 4,1,1,49)	-3.34947	-4.93573	-4.05717	-4.28863
BMI_II35	BRA0035	S	Hypothetical protein	Hypothetical protein	-6.77583	-6.28603	-6.1313	-7.96276
BMI_II36	BRA0036	S	Hypothetical protein	Hypothetical protein	-3.38521	-4.73552	-2.05105	-7.20075
BMI_II37	BRA0037	P	Magnesium ion-transporting ATPase E1-E2 family protein	Magnesium ion-transporting ATPase E1-E2 family protein	-6.39598	-6.88066	-5.79431	-8.0929
BMI_II38	BRA0038	S	Hypothetical protein	Hypothetical protein	-5.97282	-6.9025	-6.53066	-8.68158
BMI_II39	BRA0039	S	Hypothetical protein	Hypothetical protein	-4.35155	-5.07058	-4.77421	-5.64183
BMI_II40	BRA0040	S	MgtC family protein	Mg2+ transport ATPase, mgtC	-3.92108	-4.93546	-4.58461	-5.84903
BMI_II177	BRA0181	C	Glycolate oxidase subunit GlcE	Glycolate oxidase subunit GlcE	-2.18667	-1.96829	-2.11092	-1.50672
BMI_II304	BRA0310	S	Hypothetical protein	Hypothetical protein	-3.15877	-2.97826	-1.57402	-4.28211
BMI_II363	BRA0368	U	TrbJ protein	TrbJ protein	-1.60664	-1.5516	-2.08766	-2.87084
BMI_II365	BRA0370	S	Hypothetical protein	Hypothetical protein	-1.75131	-1.77444	-2.7636	-2.46305
BMI_II366	BRA0371	S	TraC protein	TraC protein	-2.26311	-1.99138	-1.84912	-2.09159
BMI_II478	BRA0481	R	Glyoxalase/Bleomycin resistance protein/dioxygenase domain	Glyoxalase/Bleomycin resistance protein/dioxygenase domain	-2.11981	-3.04933	-3.0162	-2.73388
BMI_II482	BRA0486	E	Homoserine O-succinyltransferase, MetA (EC 2,3,1,46)	Homoserine O-succinyltransferase, MetA (EC 2,3,1,46)	-1.68948	-4.66678	-4.33052	-3.91119
BMI_II685	BRA0691	G	Sugar ABC transporter permease	cell processes; transport of small molecules	-1.65874	2.18869	-1.57171	3.78956
BMI_II686	BRA0692	G	Sugar ABC transporter, permease	Sugar ABC transporter, permease	-2.27787	1.68647	-1.70758	3.32077
BMI_II726	BRA0733	S	(Hypothetical Protein)	(Hypothetical Protein)	-2.14817	-3.93546	-4.3957	-3.97504
BMI_II786	BRA0792	K	Peptidase, S24 family	Peptidase, S24 family	-1.56721	-1.64819	-2.61034	-2.76196
BMI_II823	BRA0831	R	2-nitropropane dioxygenase family protein	2-nitropropane dioxygenase family protein	-2.32236	2.38747	2.65046	2.01157
BMI_II865	BRA0871	G	Fructose-1,6-bisphosphate aldolase, class II (EC 4,1,2,13), fbaA	Fructose-1,6-bisphosphate aldolase, class II (EC 4,1,2,13), fbaA	-4.96293	-4.34672	-3.15117	-2.49874
BMI_II866	BRA0872	G	Fructose-1,6-bisphosphatase class 1, Fbp (EC 3,1,3,11)	Fructose-1,6-bisphosphatase class 1, Fbp (EC 3,1,3,11)	-5.64898	-4.95507	-5.75795	-4.04452
BMI_II867	BRA0873	S	Hypothetical protein	Hypothetical protein	-5.3727	-4.15116	-5.20043	-3.50343
BMI_II870	BRA0876	P	Magnesium transporter MgtE	Magnesium transporter MgtE	-2.76956	-4.31458	-3.74668	-4.65064
BMI_II876	BRA0882	S	Hypothetical protein	Hypothetical protein	-4.51074	-4.26303	-4.50003	-4.23029
BMI_II989	BRA0996	G	Ribose ABC transporter, periplasmic ribose-binding protein RbsB (TC 3,A,1,2,1), rbsB-4	Ribose ABC transporter, periplasmic ribose-binding protein RbsB (TC 3,A,1,2,1), rsbB-4	-2.80944	-3.79071	-2.51346	-1.89117
BMI_II1128	BRA1122	P	Zinc ABC transporter, periplasmic-binding protein ZnuA	Zinc ABC transporter, periplasmic-binding protein ZnuA	-3.35253	1.77326	2.31217	3.9219
BMI_II1159	BRA1153	S	(Hypothetical Protein)	(Hypothetical Protein)	-2.36765	-2.47492	-1.50802	-1.78013
	Bµ: B. microti		Bµ20; Bµ120: B. microti at 20 and 120 min., respectively
	Bs: B. suis		Bs20; Bs120: B. suis at 20 and 120 min., respectively
	COG: Cluster of orthologous groups

## Sheet: B. suis-specific
B. suis-specific acid-responsive genes (284 genes)
ID Bµ	ID Bs	COG	Function/Protein B. suis	Bs20	Bµ20	Bs120	Bµ120
BMI_I2	BR0002	L	DNA polymerase III beta subunit (EC 2,7,7,7), dnaN	-1.60444	-1.33348	0.355018	0.248841
BMI_I16	BR0016	I	Enoyl-CoA hydratase (EC 4,2,1,18)	1.48616	0.949559	2.1721	1.41953
BMI_I18	BR0018	I	Methylcrotonyl-CoA carboxylase biotin-containing subunit (EC 6,4,1,4)	1.40344	0.820319	2.2849	0.922739
BMI_I19	BR0019	I	Methylcrotonyl-CoA carboxylase carboxyl transferase subunit (EC 6,4,1,4)	0.0191026	-0.00096453	2.06761	1.07145
BMI_I27	BR0026	F	Cytidylate kinase (EC 2,7,4,14)	1.9012	0.847808	1.42265	1.10731
BMI_I31	BR0028	S	Putative membrane protein YeiH	0.306261	-1.04851	-1.87418	-1.3576
BMI_I52	BR0049	S	Hypothetical / gramicidin S biosynthesis grst protein (EC 3,1,2,-)	1.63794	0.924544	0.906874	1.24524
BMI_I55	BR0052	S	FIG00451333: hypothetical protein	2.05818	1.4378	1.50787	-0.127266
BMI_I76	BR0073	S	FIG00451223: hypothetical protein	0.517825	0.169135	-1.70559	-1.29046
BMI_I80	BR0077	R	Ribosomal RNA large subunit methyltransferase N (EC 2,1,1,-)	1.71103	0.446024	0.0718312	-0.617006
BMI_I89	BR0086	Q	ABC transporter ATP-binding protein YvcR	1.97642	0.0341441	1.57124	-0.197242
BMI_I90	BR0087	Q	ABC transporter, permease protein, putative	1.85112	0.652626	1.9912	0.366269
BMI_I100	BR0097	S	Cytochrome c-type biogenesis protein CcmD (heme exporter protein D)	1.1646	0.935016	2.04898	0.94637
BMI_I111	BR0108	O	Sulfate transport system permease protein CysT	-1.8284	-0.211454	-0.435327	1.16339
BMI_I112	BR0109	P	Sulfate transport system permease protein CysW	-1.9835	-0.359687	-1.10117	1.20219
BMI_I139	BR0136	S	FIG00451142: hypothetical protein	-0.0777849	-0.714141	-2.19988	-0.521738
BMI_I140	BR0137	K	Dna binding response regulator RegA	-1.23476	-0.877316	-2.53914	-1.36418
BMI_I165	BR0162	S	FIG00450894: hypothetical protein	1.49997	0.25995	1.29968	-0.308037
BMI_I166	BR0163	O	HSP20 family protein	1.88708	0.705945	1.93188	0.27766
BMI_I170	BR0167	E	CysZ-like protein	1.64861	0.745163	1.63672	-0.297865
BMI_I179	BR0176	H	coproporphyrinogen III oxidase	1.6082	1.25749	-0.326786	0.113946
BMI_I184	BR0181	P	sulfite reductase (NADPH) hemoprotein subunit beta	-1.93947	-0.814474	-0.59982	-0.10204
BMI_I189	BR0186	S	hypothetical protein	-2.00347	-1.10454	-1.38315	-1.20604
BMI_I203	BR0199	K	glycerol-3-phosphate transcriptional regulator, glpR	-1.03149	-1.43054	-1.64736	-1.46401
BMI_I228	BR0225	M	ABC transporter periplasmic substrate-binding protein	-1.66189	-1.40507	-0.546559	-0.939012
BMI_I230	BR0227	E	Glutamate dehydrogenase	-1.88988	-0.908388	0.0150416	-0.413229
BMI_I236	BR0233	R	Hypothetical protein	-0.415531	-0.0942429	1.59741	0.464739
BMI_I276	BR0271	O	Urease accessory protein UreE	1.44425	0.67314	2.83623	-0.323966
BMI_I277	BR0272	O	Urease accessory protein UreF	2.03644	0.97428	3.68103	-0.186371
BMI_I278	BR0273	O	Urease accessory protein UreG	1.7024	1.33469	3.38505	1.19011
BMI_I294	BR0288	R	hypothetical protein	-1.69687	0.477278	0.725055	1.18985
BMI_I295	BR0289	I	Long-chain-fatty-acid-CoA ligase (EC 6,2,1,3)	-1.85728	0.115994	1.34794	1.36657
BMI_I297	BR0291	M	HlyD family secretion protein	1.66985	-0.284352	0.647077	-0.357174
BMI_I305	BR0299	S	hypothetical protein	-1.7292	-1.31739	-0.360859	0.0306147
BMI_I307	BR0301	E	acetylornithine transaminase protein, argD	0.606202	-0.300891	1.61719	0.883241
BMI_I314	BR0308	S	FIG00450046: hypothetical protein	-1.70733	-0.923064	-0.124848	-0.00920075
BMI_I325	BR0319	H	5-aminolevulinate synthase, hemA (EC 2,3,1,37)	0.588838	1.49161	1.9888	0.695949
BMI_I337	BR0331	C	Ferredoxin--NADP(+) reductase, fpr (EC 1,18,1,2)	1.29826	0.504908	1.70492	0.980011
BMI_I358	BR0353	S	hypothetical protein	-1.65343	-0.956215	-0.761535	-0.50781
BMI_I385	BR0381	S	ATP synthase protein I	0.381046	-0.0267282	-2.08517	-0.844501
BMI_I386	BR0382	C	ATP synthase subunit A, atpB	0.315455	-0.0618421	-1.90918	-0.780458
BMI_I396	BR0392	S	FIG00450521: hypothetical protein	2.11861	-0.548437	0.749353	0.756768
BMI_I397	BR0393	S	FIG00450710: hypothetical protein	-0.925782	0.152003	2.51119	0.97916
BMI_I400	BR0396	O	Protease IV	1.40508	0.339015	1.88658	1.08082
BMI_I413	BR0409	S	FIG00450145: hypothetical protein	-2.34082	-0.111031	0.485658	-0.091229
BMI_I414	BR0410	S	FIG00793409: hypothetical protein	-0.445638	-0.00355486	-1.84578	-0.249439
BMI_I418	BR0414	F	Phosphoribosylamine--glycine ligase (EC 6,3,4,13)	-0.829046	-0.609393	-3.18666	-1.42229
BMI_I476	BR0474	S	SurF1 family protein	1.49955	1.43494	0.0709708	1.24749
BMI_I491	BR0489	R	HAD superfamily hydrolase	1.67178	-0.147931	-0.927117	-0.871175
BMI_I515	BR0513	L	ISBm3, transposase, programmed frameshift	-1.33629	-1.03271	-1.78598	-1.06534
BMI_I535	BR0534	L	ISBm1, transposase orfB	-0.925782	-1.43296	-3.16123	-0.0208397
BMI_I541	BR0542	G	ribose ABC transporter ATP-binding protein, rbsA-1	-1.17384	-1.38835	-1.62204	-1.48887
BMI_I542	BR0543	G	Ribose ABC transporter permease, rbsC-1	-1.70103	-1.31035	-1.26726	-0.740021
BMI_I561	BR0562	S	hypothetical protein	-2.22391	0.0105214	1.31815	-0.0347423
BMI_I578	BR0579	S	FIG00791875: hypothetical protein	1.90252	1.06752	0.830669	0.838483
BMI_I591	BR0592	S	FIG00450325: hypothetical protein	-0.340819	0.152003	1.6632	0.97916
BMI_I601	BR0602	S	FIG00450164: hypothetical protein	-0.814136	0.00761318	-2.14777	-1.30714
BMI_I650	BR0651	K	DNA-directed RNA polymerase subunit omega, rpoZ	-0.395448	-0.416428	-1.66113	-1.27648
BMI_I663	BR0665	R	Hypothetical protein	1.60899	0.655894	0.888429	0.869337
BMI_I674	BR0677	J	Cysteinyl-tRNA synthetase, cysS (EC 6,1,1,16)	-1.84488	-1.2846	0.76901	-0.231921
BMI_I697	BR0702	O	Glutathione S-transferase family protein	1.36936	1.19131	1.55523	0.671121
BMI_I711	BR0716	S	Hypothetical exported proline-rich protein	-0.0943653	-0.349794	-1.62604	-0.460808
BMI_I712	BR0717	I	Short chain dehydrogenase/reductase family oxidoreductase	-1.64891	-1.02394	-0.708035	-0.990603
BMI_I732	BR0734	S	Hypothetical protein	-0.165323	-0.715242	-1.51345	-0.852149
BMI_I735	BR0737	M	Putative lipoprotein	-1.7753	-0.416661	-0.660958	-0.501026
BMI_I750	BR0752	S	FIG00450156: hypothetical protein	-1.51995	-0.175759	-0.613728	0.33976
BMI_I759	BR0761	S	FIG00450441: hypothetical protein	2.13311	-0.63941	-1.43025	-1.42294
BMI_I761	BR0764	S	(Hypothetical Protein)	3.53365	0.858272	0.826695	0.772709
BMI_I790	BR0790	J	30S ribosomal protein S9, rpsI	1.79065	1.25332	2.71858	0.811471
BMI_I791	BR0791	J	50S ribosomal protein L13, rplM	1.22642	0.362407	2.23147	0.66153
BMI_I797	BR0797	S	FIG00450213: hypothetical protein	-1.82791	-1.32982	-1.02525	-0.654522
BMI_I798	BR0798	S	FIG00450604: hypothetical protein	-1.59474	-1.27448	-1.22438	-0.536173
BMI_I821	BR0820	S	FIG00450945: hypothetical protein	1.33725	0.982078	1.76753	1.13116
BMI_I826	BR0826	S	Msr0042 protein	-1.51678	-1.29822	-0.614639	-1.46451
BMI_I828	BR0829	S	FIG00450678: hypothetical protein	-1.90808	0.457407	-3.02564	-1.10929
BMI_I836	BR0837	F	Phosphoribosylformylglycinamidine synthase II, purL	1.70508	0.894027	1.60177	1.46638
BMI_I841	BR0842	F	phosphoribosylaminoimidazole-succinocarboxamide synthase, purC	1.59137	1.01971	1.35732	1.43456
BMI_I848	BR0851	M	Lipid A biosynthesis lauroyl acyltransferase, lpxL	1.35769	1.06523	1.64538	1.33435
BMI_I850	BR0853	I	3-oxoacyl-(acyl carrier protein) synthase II, fabF	1.08723	0.814252	1.58164	0.877207
BMI_I865	BR0868	K	AsnC family transcriptional regulator	-0.0962637	0.359321	2.3182	1.48304
BMI_I871	BR0874	S	Hypothetical protein	1.59735	1.10123	2.61755	0.639014
BMI_I882	BR0885	J	Seryl-tRNA synthetase, serS (EC 6,1,1,11)	1.59976	1.06186	1.78295	1.13199
BMI_I888	BR0890	U	Preprotein translocase subunit YajC (TC 3,A,5,1,1)	0.536883	0.772265	2.10686	1.38679
BMI_I926	BR0928	P	quaternary ammonium compound-resistance protein, qacH	1.03206	-0.209408	1.55064	0.662076
BMI_I949	BR0951	O	Glutathione S-transferase domain-containing protein	-1.56911	-1.21741	-0.126788	-0.977698
BMI_I969	BR0968	S	FIG00450521: hypothetical protein	0.75229	1.45578	-1.60982	-0.0614817
BMI_I981	BR0980	S	FIG00450084: hypothetical protein	-1.53738	-1.2954	-0.91364	-1.03215
BMI_I1049	BR1046	F	Xanthine-guanine phosphoribosyltransferase (EC 2,4,2,22)	-0.0499612	-0.597072	-2.19061	-1.25113
BMI_I1058	BR1053	E	Cysteine synthase A	-0.727256	0.350059	1.73771	1.17246
BMI_I1063	BR1058	C	Acetyl-CoA hydrolase/transferase family protein	0.687976	-1.39699	2.23185	-0.625179
BMI_I1105	BR1093	O	Cyclophilin-type peptidyl-prolyl cis-trans isomerase	0.303198	0.266923	1.65099	0.821292
BMI_I1110	BR1098	U	Hypothetical protein	-1.58935	-0.608326	-0.502613	-0.352964
BMI_I1118	BR1106	O	ATP-dependent protease La, lon (EC 3,4,21,53)	0.200743	-0.0220989	1.49511	0.484722
BMI_I1123	BR1111	R	RNA-binding protein Hfq	-1.54354	-1.1331	-0.0709289	-0.269549
BMI_I1130	BR1118	T	Nitrogen regulation protein NtrB (EC 2,7,13,3)	1.96396	1.21324	1.06749	1.11786
BMI_I1133	BR1121	R	Competence/damage-inducible protein CinA	0.877273	1.19824	1.57831	1.38537
BMI_I1134	BR1122	I	Short chain dehydrogenase/reductase family oxidoreductase	-1.57059	-0.563713	0.341268	-0.608812
BMI_I1278	BR1267	S	FIG00450092: hypothetical protein	2.57672	0.332575	-0.383097	-0.163798
BMI_I1320	BR1307	R	CobW protein	-1.16832	-0.327448	1.57362	0.837017
BMI_I1321	BR1308	H	Adenosylcobinamide kinase/adenosylcobinamide-phosphate guanylyltransferase, cobU	-1.0259	-0.646547	1.84082	1.13719
BMI_I1322	BR1309	S	Hypothetical protein	-1.13262	-0.878891	2.00107	0.938974
BMI_I1336	BR1324	U	Bifunctional preprotein translocase subunit SecD/SecF	0.312934	0.669793	1.78062	1.3097
BMI_I1382	BR1372	R	Hypothetical protein	-1.74388	-0.642639	-0.811456	-0.0226241
BMI_I1399	BR1388	E	Acetolactate synthase 3 regulatory subunit, ilvH	-2.60556	0.157042	-0.575994	0.616076
BMI_I1402	BR1391	E	Phosphoserine phosphatase, serB (EC 3,1,3,3)	-1.00915	-1.21749	-1.4952	-1.41769
BMI_I1406	BR1395	S	Hypothetical protein	1.64397	1.0824	2.14244	1.30986
BMI_I1407	BR1396	O	HflC protein	0.901532	0.454849	1.65874	1.13424
BMI_I1414	BR1402	S	FIG00450693: hypothetical protein	-0.690445	0.693111	-2.84103	-1.46501
BMI_I1418	BR1406	S	FIG00451055: hypothetical protein	1.39544	0.58369	1.85617	-0.700618
BMI_I1445	BR1433	M	UDP-N-acetylmuramoyl-L-alanyl-D-glutamate synthetase, murD	1.75681	1.08988	0.907277	0.861457
BMI_I1446	BR1434	M	Phospho-N-acetylmuramoyl-pentapeptide- transferase, mraY	1.51717	0.899704	0.759829	0.80139
BMI_I1447	BR1435	M	UDP-N-acetylmuramoylalanyl-D-glutamyl-2, 6-diaminopimelate--D-alanyl-D-alanyl ligase, murF	2.2377	1.29171	1.01378	0.771862
BMI_I1448	BR1436	M	UDP-N-acetylmuramoylalanyl-D-glutamate--2, 6-diaminopimelate ligase, murE	1.77025	1.48689	0.871636	0.717352
BMI_I1471	BR1459	S	FIG00450463: hypothetical protein	-1.54144	-1.40826	-0.331871	0.0942336
BMI_I1474	BR1462	C	NADH oxidoreductase	0.564091	-0.366416	1.5211	-0.712323
BMI_I1477	BR1465	S	Hypothetical protein	2.13452	1.18277	2.63232	1.1191
BMI_I1485	BR1473	S	FIG00450600: hypothetical protein	-2.39955	-0.221715	-1.19833	-0.887492
BMI_I1498	BR1483	E	Carbamoyl phosphate synthase small subunit, carA	-1.59688	-0.743253	-0.474508	-0.77338
BMI_I1521	BR1507	G	Hypothetical protein	1.68226	0.466942	0.577215	-0.58349
BMI_I1524	BR1510	I	Long-chain acyl-CoA thioester hydrolase	0.704446	1.28316	1.86301	1.20581
BMI_I1575	BR1561	O	Glutathione S-transferase domain-containing protein	-1.55754	-0.908538	-0.52241	-0.818709
BMI_I1583	BR1570	E	Anthranilate synthase, trpE	0.0534512	-0.0416203	1.69525	0.745095
BMI_I1587	BR1574	J	Hypothetical protein	1.61638	0.990228	1.12586	1.2652
BMI_I1606	BR1593	S	FIG00450881: hypothetical protein	-0.493105	-1.1596	-1.67693	-0.866973
BMI_I1607	BR1594	R	Hypothetical protein	-1.72762	-1.1621	-0.388176	-0.210282
BMI_I1608	BR1595	D	Hypothetical protein	-0.444402	-0.115365	-1.64052	0.201985
BMI_I1610	BR1597	S	FIG00450457: hypothetical protein	1.69313	0.736966	1.00023	-0.0879539
BMI_I1619	BR1605	M	Glycosyl transferase family protein	-0.950406	-1.01971	-1.75122	-0.611639
BMI_I1641	BR1625	S	hypothetical protein	-0.706947	0.366128	-1.7433	-1.39317
BMI_I1648	BR1630	G	LacI family sugar-binding transcriptional regulator	-1.58321	-1.17402	-1.33367	0.155866
BMI_I1649	BR1631	G	Ribose ABC transporter permease, rbsC-2	-0.838977	0.0326372	-1.56936	-0.544935
BMI_I1650	BR1632	G	Ribose ABC transporter ATP-binding protein, rbsA-2	-1.21245	-0.41292	-1.65655	-0.942148
BMI_I1673	BR1652	S	Hypothetical protein	1.28213	1.00369	-1.97396	-1.00502
BMI_I1692	BR1669	S	FIG00451283: hypothetical protein	-0.531503	0.0712718	-1.95209	-1.29923
BMI_I1698	BR1677	S	Hypothetical protein	-2.11843	-1.25119	-1.09367	-0.64616
BMI_I1699	BR1678	R	Glutamine amidotransferase	0.266978	0.282359	-1.54782	-1.0925
BMI_I1700	BR1679	S	Hypothetical protein	-0.93432	-0.289677	-1.65135	0.343559
BMI_I1706	BR1685	H	D-3-phosphoglycerate dehydrogenase (EC 1,1,1,95), serA-1	1.5673	1.00378	2.9177	-0.74618
BMI_I1711	BR1691	O	Cell division protein FtsH (EC 3,4,24,-)	0.321551	0.497065	1.59886	1.20087
BMI_I1734	BR1715	V	ABC transporter ATP binding/permease	1.449	1.06039	1.55202	0.952804
BMI_I1735	BR1716	J	50S ribosomal protein L31, rpmE	-0.0979892	-0.580637	-2.2951	-1.25582
BMI_I1740	BR1721	P	Membrane protein TerC, possibly involved in tellurium resistance	2.2775	1.29733	1.70092	0.840919
BMI_I1755	BR1736	Q	Hypothetical Cytosolic Protein; possibly involved in aromatic compounds catabolism	-2.86882	1.01922	1.78006	0.470147
BMI_I1761	BR1742	S	FIG00450762: hypothetical protein	-1.85524	-1.27976	0.0805884	1.39815
BMI_I1762	BR1743	S	FIG00450101: hypothetical protein	-0.791132	-1.1074	-1.86124	-0.65131
BMI_I1763	BR1744	F	Phosphoribosylaminoimidazole carboxylase, catalytic subunit, purE (EC 4,1,1,21)	1.86385	0.437014	0.0963542	0.0207025
BMI_I1793	BR1775	J	50S ribosomal protein L32, rpmF	-0.472369	-0.740361	-1.98541	-1.4638
BMI_I1813	BR1796	K	MarR family transcriptional regulator	-1.62755	-1.32198	-1.60557	-0.562027
BMI_I1816	BR1800	C	F0F1 ATP synthase subunit gamma, atpG	1.92062	1.37043	2.32801	1.41015
BMI_I1817	BR1801	C	F0F1 ATP synthase subunit alpha, atpA	1.57764	0.659605	1.6695	0.688154
BMI_I1818	BR1802	C	F0F1 ATP synthase subunit delta, atpH	-0.282281	-0.827073	-1.64232	-0.72364
BMI_I1820	BR1804	L	Primosome assembly protein PriA	1.58326	0.338202	0.805627	0.636705
BMI_I1821	BR1805	G	Putative translaldolase	0.490855	0.127794	1.76968	0.4719
BMI_I1829	BR1813	O	Heat shock protein HtpX	1.04707	0.657968	2.05759	-0.306431
BMI_I1832	BR1816	F	Phosphoribosylaminoimidazolecarboxamide formyltransferase/IMP cyclohydrolase, purH	1.57139	1.1866	1.28556	0.856845
BMI_I1841	BR1825	E	Chorismate mutase	1.5437	1.17247	-0.428827	0.211152
BMI_I1850	BR1834	S	Hypothetical protein	-2.04163	-1.05741	-0.609478	-0.790829
BMI_I1857	BR1841	S	Iojap-like protein	1.43166	1.05839	1.77208	0.057191
BMI_I1871	BR1854	S	FIG00450988: hypothetical protein	1.57672	0.806507	0.756306	0.0495496
BMI_I1883	BR1862	S	Hypothetical protein	0.24533	-0.620269	-1.88851	-0.512306
BMI_I1884	BR1864	O	ATP-dependent Clp protease, ATP-binding subunit ClpB	1.61757	0.234881	2.53492	-0.173452
BMI_I1885	BR1865	J	Hypothetical protein	2.03904	1.1199	-0.207904	0.163647
BMI_I1928	BR1906	E	Isopropylmalate isomerase large subunit, leuC	-1.77238	-1.21375	-2.32709	-0.980557
BMI_I1941	BR1919	S	FIG00450068: hypothetical protein	-1.81188	-1.2813	-0.584249	-0.67
BMI_I1951	BR1929	R	Hypothetical protein	1.60912	0.85872	0.357187	0.80319
BMI_I1986	BR1964	S	Hypothetical protein	2.0011	1.28997	1.28253	1.30589
BMI_I2015	BR1992	S	YGGT family protein	-1.52063	-1.00357	-0.732496	-0.501403
BMI_I2062	BR2040	S	Hypothetical protein	-1.83937	-1.45836	-0.261509	0.375089
BMI_I2071	BR2049	K	LacI family transcription regulator	-1.49441	-1.16107	-1.85753	-0.733182
BMI_I2072	BR2050	S	Conserved hypothetical protein (ribose or hydroxymethylpyrimidine metabolism)	-1.76815	-0.966007	-1.29928	-0.66019
BMI_I2073	BR2051	C	Luciferase family protein	-0.477424	-0.497137	-1.63508	-1.39376
BMI_I2082	BR2060	M	rRNA small subunit methyltransferase, glucose inhibited division protein GidB	2.50198	1.07649	0.792479	-0.0271812
BMI_I2089	BR2067	S	Hypothetical protein	-1.68656	-1.35562	0.175778	-0.371373
BMI_I2098	BR2076	S	Smr family protein	1.48003	0.998831	1.83479	0.915485
BMI_I2099	BR2077	K	Hypothetical protein	1.57945	1.18723	1.5736	0.789399
BMI_I2101	BR2079	O	ATP-dependent protease, ATP-binding subunit HslU	0.877308	0.214227	2.51636	1.16856
BMI_I2102	BR2080	O	ATP-dependent protease peptidase subunit, hslV	0.417689	-0.208365	1.60521	0.414348
BMI_I2136	BR2114	S	FIG00450061: hypothetical protein	1.64154	0.970682	2.87228	0.223691
BMI_I2147	BR2125	O	Molecular chaperone DnaK	2.039	1.00339	2.07767	0.444752
BMI_I2148	BR2126	O	Chaperone protein DnaJ	2.14249	1.174	2.28957	0.764202
BMI_I2149	BR2127	I	Phospholipid N-methyltransferase, pmtA	-1.5299	-1.13783	-0.384949	-0.00261803
BMI_I2152	BR2130	G	Smp-30/Cgr1 family protein	-2.22439	-0.990275	-0.757651	-0.880221
BMI_I2182	BR2161	R	tRNA (guanine-N(7)-)-methyltransferase, trmB	1.69747	0.462687	0.664288	1.37491
BMI_I2197	BR2176	S	FIG00450905: hypothetical protein	-0.221952	-0.880108	-1.54787	-1.14712
BMI_I2203	BR2182	S	Pilus biosynthesis protein-like protein	-0.44492	-0.312923	-1.57442	-1.29555
BMI_II16	BRA0016	S	Isochorismate synthase (EC 5,4,4,2) of siderophore biosynthesis, entC	0.322351	0.384579	2.58767	1.03388
BMI_II17	BRA0017	Q	Enterobactin synthetase subunit F	-0.499118	-0.644174	1.58171	-0.429571
BMI_II24	BRA0024	E	Branched chain amino acid ABC transporter, periplasmic amino acid-binding protein	-0.72321	-1.22966	-1.79222	0.0108806
BMI_II53	BRA0051	O	16 kDa heat shock protein A, ibpA	1.93973	0.18228	2.33748	-0.632507
BMI_II90	BRA0088	P	Molybdenum ABC transporter, periplasmic molybdenum-binding protein, modA	1.86681	1.28712	-1.30235	0.874342
BMI_II104	BRA0104	M	WecB/TagA/CpsF family glycosyl transferase	1.521	0.524955	-0.649236	0.091635
BMI_II105	BRA0105	M	Hypothetical protein	0.537599	-0.506508	-1.71244	-0.87831
BMI_II107	BRA0107	M	Glycosyl transferase, group 2 family protein	-0.114742	-0.612443	-1.75184	-1.04695
BMI_II108	BRA0108	M	Exopolysaccharide production protein	1.59724	1.14417	0.242203	-0.0538138
BMI_II122	BRA0122	N	Pseudogene fliG point mutation	2.35856	0.971431	1.37194	0.253783
BMI_II123	BRA0123	N	Flagellar motor switch protein FliN	1.74959	-0.03441	1.46883	-1.13632
BMI_II124	BRA0124	D	FIG00450037: hypothetical protein (BPE123)	1.63886	0.602665	0.884367	-1.42892
BMI_II130	BRA0130	S	FIG00450718: hypothetical protein	1.71262	0.736966	1.09592	-1.09719
BMI_II134	BRA0134	S	FIG00451062: hypothetical protein	1.66845	1.34878	-0.165816	1.3266
BMI_II136	BRA0136	S	Hypothetical protein	1.8779	1.31958	0.633858	0.466763
BMI_II156	BRA0158	N	Flagellar basal body L-ring protein FlgH	2.2196	1.34904	1.29667	0.521953
BMI_II160	BRA0163	K	LysR family transcriptional regulator	-1.78452	-0.741558	-1.81223	-1.14031
BMI_II170	BRA0172	S	FIG00451177: hypothetical protein (possible outer membrane protein)	-3.05935	-1.04093	-1.51619	-1.48101
BMI_II184	BRA0188	E	ATP phosphoribosyltransferase regulatory subunit, hisZ	1.63084	-0.266432	0.82719	-0.37073
BMI_II185	BRA0189	E	ATP phosphoribosyltransferase catalytic subunit, hisG	2.03807	0.585592	0.759134	0.433077
BMI_II190	BRA0193	S	FIG00450080: hypothetical protein	-1.70246	-1.11764	-0.658732	-0.337304
BMI_II206	BRA0209	R	Hypothetical protein	-1.1925	0.585756	-1.71397	0.655733
BMI_II218	BRA0221	K	IclR family transcriptional regulator	-1.84507	-0.374047	-1.11727	0.507293
BMI_II219	BRA0222	I	Enoyl-CoA hydratase	-1.60882	-0.824727	-0.275403	-0.236369
BMI_II294	BRA0300	P	Nitrite extrusion protein NarK	1.77654	0.438725	4.58604	1.36059
BMI_II296	BRA0302	K	Sugar-binding protein	2.30584	0.539273	1.02379	-0.816499
BMI_II302	BRA0308	G	Sugar-uptake protein, thuA in B.microti	2.03375	-1.34931	3.27756	-1.27878
BMI_II303	BRA0309	R	Gfo/Idh/MocA family oxidoreductase	1.61228	-0.876227	1.98731	-1.34515
BMI_II305	BRA0311	G	Transporter	0.637807	-0.662791	-1.74878	-1.07714
BMI_II310	BRA0316	F	Ribonucleotide-diphosphate reductase subunit alpha,nrdE	0.523703	-0.805751	2.29532	0.170388
BMI_II311	BRA0317	F	Ribonucleotide-diphosphate reductase subunit beta, nrdF	0.726947	0.276818	2.40173	0.455093
BMI_II337	BRA0341	S	Acid-resistance protein, hdeA	-1.93501	-0.663633	-0.659449	-0.973526
BMI_II353	BRA0358	J	SUN protein	0.394158	-0.112878	-1.50084	-1.09973
BMI_II367	BRA0372	S	TraJ protein	1.19086	0.235544	-1.55935	-1.15338
BMI_II386	BRA0389	K	GntR family transcriptional regulator	-1.27243	1.04805	2.26544	0.54659
BMI_II387	BRA0390	S	hypothetical protein	-2.31526	-0.565207	-0.16925	0.0363852
BMI_II388	BRA0391	C	Alcohol dehydrogenase	-2.33706	-1.02603	-0.680626	0.998932
BMI_II406	BRA0409	E	Peptide ABC transporter, periplasmic peptide-binding protein	-1.89351	-0.0282601	-1.54499	0.710272
BMI_II407	BRA0410	K	GntR family transcriptional regulator	-1.63457	-0.109879	-2.43949	-0.224561
BMI_II438	BRA0441	S	Hypothetical protein	2.07422	1.05889	-2.14906	-0.457704
BMI_II453	BRA0456	K	ArsR family transcriptional regulator	-1.23437	-0.611522	-2.97592	-1.07624
BMI_II454	BRA0457	R	Hypothetical protein	-0.763863	-0.496231	-2.65451	-1.08901
BMI_II455	BRA0458	R	Hypothetical protein	-0.625122	-0.188366	-1.81751	-0.594132
BMI_II465	BRA0468	P	ABC transporter, ATP-binding protein	1.48074	-1.08335	1.93727	1.26225
BMI_II473	BRA0476	S	FIG00450291: hypothetical protein	-0.662747	1.02135	-1.92671	-0.40518
BMI_II512	BRA0517	S	FIG00450565: hypothetical protein	0.45273	0.940499	-1.64012	-0.435877
BMI_II518	BRA0524	C	2-oxoisovalerate dehydrogenase E1 component subunit alpha	0.331271	-0.120177	1.61911	1.10069
BMI_II538	BRA0544	M	Glycosyl transferase, group 2 family protein	0.355027	0.117877	-1.71819	-1.23678
BMI_II542	BRA0548	S	FIG00450794: hypothetical protein	-0.0618434	-0.682573	-1.60626	-1.2138
BMI_II550	BRA0557	L	IS66 family orf2	0.299285	-0.293797	-2.10036	-1.09409
BMI_II551	BRA0558	L	IS66 family orf1	0.552137	-0.547589	-1.56147	-1.19303
BMI_II559	BRA0565	P	Bacterioferritin, bfr	-1.9024	-0.756582	0.228115	0.0393515
BMI_II586	BRA0590	G	Hypothetical protein	-1.84536	-0.907159	-1.61165	-1.04806
BMI_II694	BRA0700	P	Iron compound ABC transporter, periplasmic iron compound-binding protein	1.36016	0.819741	1.64404	0.807574
BMI_II703	BRA0709	K	Transcriptional regulator OxyR ("hydrogen peroxide-inducible genes activator")	-0.465693	0.495119	-3.79946	-0.995529
BMI_II724	BRA0731	S	FIG00450509: hypothetical protein	-1.03739	-1.02127	-1.9926	0.490977
BMI_II728	BRA0735	S	Immunoreactive 14 kDa protein BA14k	-1.8817	0.804774	-0.857733	0.486335
BMI_II744	BRA0751	J	Endoribonuclease L-PSP	-1.77729	-1.15548	-0.295357	-0.319122
BMI_II746	BRA0753	S	FIG00451085: hypothetical protein	-0.190517	-0.271468	1.50229	0.382944
BMI_II759	BRA0766	S	FIG075279: Conserved domain protein	-1.51563	0.801454	1.0076	0.397645
BMI_II766	BRA0773	K	AsnC family transcriptional regulator	-2.26646	-1.43018	-1.82857	-0.160432
BMI_II775	BRA0782	E	Pyrroline-5-carboxylate reductase, proC	-0.334511	-0.471092	-1.87098	-1.40317
BMI_II787	BRA0793	I	Fatty oxidation complex subunit alpha, fadB	-2.3321	0.351919	0.438779	1.10095
BMI_II799	BRA0805	K	Nickel responsive regulator, nikR	-1.55116	-1.20121	-0.47099	-1.16337
BMI_II808	BRA0814	G	Mannonate dehydratase, uxuA	0.00877048	-0.368171	1.61244	0.403699
BMI_II851	BRA0857	K	Transcriptional regulator, DeoR family	2.42653	0.0337921	0.698397	0.192611
BMI_II853	BRA0859	G	Ribose ABC transporter, permease, rbsC-3	1.92864	0.180504	1.22034	0.210726
BMI_II854	BRA0860	G	Ribose ABC transporter, ATP-binding protein, RbsA-3	2.33249	0.302981	1.41759	0.702906
BMI_II855	BRA0861	R	Hypothetical protein	1.64964	-0.0250817	0.570526	0.174561
BMI_II857	BRA0863	S	FIG00450687: hypothetical protein	2.35962	-0.847997	-0.215788	-0.158343
BMI_II858	BRA0864	G	Erythritol kinase EryA (EC 2,7,1,27)	2.41185	0.210854	0.62695	-0.802168
BMI_II859	BRA0865	C	Erythritol phosphate dehydrogenase EryB (glycerol-3-phosphate dehydrogenase)	2.63643	0.608091	1.99685	-0.0694389
BMI_II860	BRA0866	S	D-erythrulose 4-phosphate dehydrogenase EryC (EC 1,1,1,-)	1.84501	0.522421	1.38658	-0.164431
BMI_II862	BRA0868	K	DeoR family transcriptional regulator	-1.86365	-0.407526	-2.30387	-1.18067
BMI_II873	BRA0879	E	Glyoxalase family protein	0.895091	0.714814	1.91472	1.20806
BMI_II874	BRA0880	S	FIG00450378: hypothetical protein	0.754338	0.30942	1.7941	0.804272
BMI_II887	BRA0893	O	Thioredoxin, trx-2	0.778753	0.612629	1.68658	0.9192
BMI_II906	BRA0912	M	Glucosamine-fructose-6-phosphate aminotransferase, nagB	1.77392	1.45541	2.18828	0.320595
BMI_II910	BRA0916	M	HlyD family secretion protein	1.53898	0.809959	0.446342	0.714174
BMI_II914	BRA0920	C	L-lactate dehydrogenase (EC 1,1,2,3)	-2.08384	-1.36691	-0.74308	-1.27387
BMI_II919	BRA0925	K	Transcriptional regulator	-1.79342	-0.117989	-1.73887	-1.07598
BMI_II922	BRA0928	F	N-formimino-L-glutamate deiminase, hutF	1.05721	0.754591	1.77274	0.707182
BMI_II969	BRA0976	S	Hypothetical protein	1.07422	-0.686569	-1.74454	-1.07002
BMI_II980	BRA0987	R	Cobalamin synthesis protein/P47K family protein	0.810317	0.160449	1.55056	0.709247
BMI_II981	BRA0988	R	Vegetatible incompatibility protein HET-E-1	1.59596	1.28978	1.50245	1.27344
BMI_II991	BRA0998	R	WD repeat-containing protein	-1.01837	-0.231008	-1.7112	-0.406737
BMI_II998	BRA1005	R	Hydroxyglutarate oxidase	-1.62763	-1.12216	-0.984194	-0.0678244
BMI_II1009	BRA1016	S	FIG00451217: hypothetical protein	-1.70897	-0.189916	-0.678631	-0.832573
BMI_II1027	BRA1033	J	tRNA pseudouridine synthase A, truA	1.62669	1.46877	0.231879	1.29521
BMI_II1063	BRA1063	J	Peptide chain release factor 3, prfC	1.51479	1.12915	-0.143436	1.16584
BMI_II1065	BRA1065	R	Ubiquinone biosynthesis protein UbiB	1.55952	1.13236	1.143	1.20037
BMI_II1107	BRA1106	E	Spermidine/Putrescine ABC transporter permease component PotB	0.145603	-0.422038	-3.40556	-1.18206
BMI_II1133	BRA1127	S	Hypothetical protein	1.88805	0.669987	1.03933	0.0156862
BMI_II1139	BRA1133	N	Flagellar biosynthesis protein FliQ	2.07691	0.824962	0.437679	-0.766794
BMI_II1140	BRA1134	N	Flagellar basal body rod modification protein	1.54074	0.931404	0.801892	0.394198
BMI_II1148	BRA1142	N	Flagellar hook-length control protein FliK (mot-D like protein)	2.41563	-0.0349598	0.984647	-1.38489
BMI_II1165	BRA1159	Q	Fumarylacetoacetate hydrolase family protein	2.32215	0.26045	-1.22352	0.71168
BMI_II1181	BRA1175	E	Branched chain amino acid ABC transporter, ATP-binding/permease	0.0367435	-0.664133	-1.82563	-1.40673
BMI_II1195	BRA1189	K	ROK family protein	-1.53563	-0.672789	-0.675181	-0.0752115
	Bµ: B. microti		Bµ20; Bµ120: B. microti at 20 and 120 min., respectively
	Bs: B. suis		Bs20; Bs120: B. suis at 20 and 120 min., respectively
	COG: Cluster of orthologous groups

## Sheet: B. microti-specific
B. microti-specific acid-responsive genes (441 genes)
ID Bµ	ID Bs	COG	Function/Protein B. microti	Bs20	Bµ20	Bs120	Bµ120
BMI_I7	BR0007	R	Oligopeptide transport system permease protein OppC (TC 3,A,1,5,1)	1.31321	0.69521	0.963128	2.03496
BMI_I8	BR0008	R	ABC-type nickel/oligopeptides specific transport system, permease component 1	0.927904	0.431028	0.543391	2.07814
BMI_I10	BR0010	E	ABC-type nickel/oligopeptides specific transport system, substrate-binding component	-0.421578	0.401581	0.40567	1.54287
BMI_I21	BR0021	I	Acetoacetyl-CoA synthetase [leucine] (EC 6,2,1,16)	-1.36713	-2.07704	-0.341966	-0.464177
BMI_I22	BR0022	S	FIG00450026: hypothetical protein	0.174388	0.0830664	1.11694	1.78703
BMI_I53	BR0050	S	L,D-transpeptidase	-1.22496	-1.85047	-1.41999	-1.5691
BMI_I54	BR0051	S	FIG00450786: hypothetical protein	0.754691	2.08241	0.521078	0.818675
BMI_I56	BR0053	S	FIG00450357: hypothetical protein	0.381039	2.64275	0.974562	2.77143
BMI_I57	BR0054	S	FIG00450846: hypothetical protein	0.498458	2.72496	1.17765	3.2719
BMI_I109	BR0106	S	Putative membrane protein	0.149625	2.04135	-0.902062	0.0884583
BMI_I117	BR0114	R	Ubiquinone/Menaquinone biosynthesis methyltransferase UbiE	0.924246	1.42806	0.979379	1.85071		Ubiquinone/Menaquinone biosynthesis methyltransferase UbiE
BMI_I132	BR0129	R	Acetyltransferase	-0.893248	-1.94998	-0.992506	0.742926
BMI_I138	BR0135	L	IS711, transposase orfB	0.0742182	2.152	0.926231	4.14909
BMI_I142	BR0139	S	hypothetical protein	-0.931865	-2.80534	-1.17091	-0.410212
BMI_I149	BR0146	C	Malic enzyme	NA	-2.70316	NA	0.531187
BMI_I151	BR0148	R	Hypothetical protein	-0.1747	0.717324	0.0825437	-2.31406
BMI_I153	BR0150	J	RNA methyltransferase	1.39831	1.22866	1.35533	1.60151
BMI_I162	BR0159	S	FIG00450921: hypothetical protein	-0.482175	-2.40125	-1.01948	-1.71599
BMI_I191	BR0188	E	5-methyltetrahydrofolate--homocysteine methyltransferase (EC 2,1,1,13)	-0.488769	4.7123	0.669735	3.50105
BMI_I206	BR0202	C	aldehyde dehydrogenase family protein (EC 1,2,1,3)	-0.497168	-2.39983	-0.362485	1.176
BMI_I211	BR0208	S	hypothetical protein	-1.24771	1.85244	-0.658732	-2.19076
BMI_I215	BR0212	K	Thiaminase II (EC 3,5,99,2) involved in salvage of thiamin pyrimidine moiety	-0.573375	-1.23991	-0.982936	-2.60413
BMI_I216	BR0213	P	Hydroxymethylpyrimidine ABC transporter, substrate-binding component	-0.972056	-1.04213	-0.762172	-2.54632
BMI_I217	BR0214	H	Thiamin-phosphate pyrophosphorylase, thiE (EC 2,5,1,3)	-0.405308	-0.617991	0.59286	-1.52211
BMI_I218	BR0215	H	Thiazole synthase ThiG	-0.569824	-0.909572	0.403514	-1.73238
BMI_I219	BR0216	H	Thiamine biosynthesis protein ThiS	-0.523683	-1.47847	-0.110606	-1.83798
BMI_I220	BR0217	E	D-amino acid oxidase family protein	-0.591968	-0.97908	-0.488418	-2.55103
BMI_I222	BR0219	T	Sensory box/GGDEF domain/EAL domain protein	-0.460142	-1.1693	-1.01457	-1.56662
BMI_I241	BR0238	G	Sugar ABC transporter ATP-binding protein	-1.25756	-1.78811	0.199188	0.68508
BMI_I242	BR0239	M	mandelate racemase/muconate lactonizing enzyme family protein	-0.996771	-1.90457	0.544061	0.976865
BMI_I243	BR0240	S	hypothetical protein	-1.05023	-1.87868	0.310241	1.33837
BMI_I244	BR0241	R	Gfo/Idh/MocA family oxidoreductase	-0.858598	-1.68775	0.125366	1.10647
BMI_I246	BR0243	I	short chain dehydrogenase/reductase family oxidoreductase	-1.07828	-2.08267	-0.134724	0.438592
BMI_I254	BR0250	T	Protein phosphatase	1.00171	1.78277	1.29563	0.919591
BMI_I255	BR0251	S	FIG00450475: hypothetical protein	0.644089	1.14343	1.38755	1.61406
BMI_I262	BR0258	K	BRO family protein	1.3649	2.6444	-0.910736	0.650062
BMI_I263	BR0259	S	hypothetical protein	-0.925782	2.31347	0.926231	-0.414504
BMI_I1091	BR0260	L	Resolvase family site-specific recombinase	-0.925782	-2.38513	0.926231	-6.86289
BMI_I268	BR0263	S	FIG00450429: hypothetical protein	0.979118	-0.588053	-0.827448	-2.39556
BMI_I302	BR0296	M	Glycosyl transferase, group 2 family protein, a member of the cellulose synthase superfamily	0.506828	0.363507	-1.35722	-1.88114
BMI_I320	BR0314	R	Proline iminopeptidase, pip (EC 3,4,11,5)	-0.0255117	1.30427	0.682234	1.84793
BMI_I328	BR0322	S	hypothetical protein	-0.505167	-1.60148	-0.0610134	-0.833878
BMI_I334	BR0328	S	lipoprotein, putative	-0.401176	-1.01342	-1.19635	-1.78543
BMI_I341	BR0336	S	FIG00450541: hypothetical protein	-0.105603	-1.17302	-0.654231	-1.61694
BMI_I342	BR0337	E	Proline racemase	-0.218947	-1.49693	-0.583209	-1.39506
BMI_I381	BR0376	O	heat shock protein, Hsp70 family	0.752895	0.211847	-1.21317	-1.7449
BMI_I383	BR0378	M	Cell wall hydrolase	-0.239903	-1.69446	-1.03893	-1.60062
BMI_I384	BR0379	S	(Hypothetical Protein)	-0.458656	-2.18465	NA	0.539775
BMI_I395	BR0391	S	FIG00450556: hypothetical protein	0.984402	-2.74505	1.33397	-1.25289
BMI_I406	BR0402	R	TPR domain-containing protein	-0.0717922	0.580382	0.741825	1.58992
BMI_I426	BR0423	K	Cold shock protein CspA	NA	3.82612	NA	6.67299
BMI_I430	BR0427	S	FIG00451002: hypothetical protein	-0.969577	1.54154	0.411778	1.69679
BMI_I448	BR0445	I	Short chain dehydrogenase/reductase family oxidoreductase	0.878835	1.73001	1.18389	1.74654
BMI_I522	BR0520	G	O-antigen export system permease RfbD	1.39917	2.07456	1.18526	2.1586
BMI_I29	BR0527	L	IS711, transposase orfB	-0.925782	2.152	0.926231	4.14909
BMI_I556	BR0557	R	Death-on-curing family protein	-0.736688	-0.978214	0.125541	-2.36609
BMI_I557	BR0558	T	AbrB family transcriptional regulator	-1.06718	-0.799772	0.0597802	-2.29856
BMI_I559	BR0560	K	GntR family transcriptional regulator	-0.443322	0.269621	-1.33157	-1.51965
BMI_I564	BR0565	R	Haloacid dehalogenase	-0.240391	-0.839861	-1.10333	-1.64138
BMI_I568	BR0568	E	Protease II, ptrB	0.603383	0.299097	-1.36176	2.08371
BMI_I569	BR0569	S	Ros/MucR family transcriptional regulator	0.166574	0.428642	1.0735	1.78298
BMI_I570	BR0570	S	FIG00450281: hypothetical protein	-0.748904	-1.59342	-0.436339	-1.19076
BMI_I571	BR0571	L	hypothetical protein	0.72957	0.289507	-1.34417	-2.45083
BMI_I585	BR0586	S	HK97 family portal protein	1.35625	1.7447	-0.654123	-0.266147
BMI_I589	BR0590	S	hypothetical protein	0.659181	2	0.759581	-0.630255
BMI_I590	BR0591	R	hypothetical protein	0.22106	0.152003	1.18454	-1.6647
BMI_I594	BR0595	S	hypothetical protein	0.851826	0.173377	-1.41257	-2.69034
BMI_I596	BR0597	S	Phage-related minor tail protein	0.7546	-0.218109	-0.689042	-1.52626
BMI_I603	BR0604	T	DNA-binding response regulator	-0.204539	-0.195056	-1.34854	-1.54984
BMI_I607	BR0608	O	Cytochrome c-type biogenesis protein CcmE	1.22166	1.52533	1.34373	1.31559
BMI_I617	BR0618	G	hypothetical protein	-1.03023	-0.42002	-1.08021	-1.75396
BMI_I621	BR0622	S	AMP nucleosidase	1.43306	2.00716	1.35222	2.69254
BMI_I652	BR0653	F	Orotate phosphoribosyltransferase, pyrE (EC 2,4,2,10)	1.37235	1.83364	1.29714	1.83732
BMI_I658	BR0659	I	4'-phosphopantetheinyl transferase, acpS	0.778158	0.68959	0.985456	1.52105
BMI_I660	BR0661	K	Ribonuclease III (EC 3,1,26,3)	1.35034	0.809982	0.538119	1.95254
BMI_I661	BR0663	R	GTP-binding protein Era	1.24685	2.10019	1.45296	2.38375
BMI_I662	BR0664	L	DNA repair protein, recO	1.49102	2.27609	0.385317	1.55824
BMI_I677	BR0681	M	M24/M37 family peptidase	0.375828	2.00766	-0.144392	1.03825
BMI_I679	BR0683	H	4-hydroxythreonine-4-phosphate dehydrogenase, pdxA	0.881447	1.3319	1.16758	1.64352
BMI_I681	BR0685	M	organic solvent tolerance	0.575344	0.498262	1.07973	1.55483
BMI_I686	BR0691	S	FIG00450436: hypothetical protein	0.453245	0.933168	0.541371	1.53506
BMI_I688	BR0693	S	Hypothetical protein	-1.38521	-1.72765	-0.77559	-0.984544
BMI_I690	BR0695	S	Hypothetical protein	-0.000316558	2.09496	0.377866	1.0681
BMI_I691	BR0696	H	Molybdopterin converting factor subunit 2, MoaE	1.04372	1.71003	0.905901	1.97809
BMI_I703	BR0708	S	FIG00450983: hypothetical protein	-0.49485	1.86189	-0.54342	0.407186
BMI_I722	BR0724	F	Adenylate kinase	1.3919	1.33526	0.781757	1.63789
BMI_I733	BR0735	S	FIG00451123: hypothetical protein	0.512733	0.964711	0.895149	1.80225
BMI_I734	BR0736	S	Hypothetical Membrane Spanning Protein	-0.340452	2.60426	0.212755	0.655015
BMI_I746	BR0748	P	Polyphosphate kinase, ppK (EC 2,7,4,1)	0.255133	1.65261	0.188854	-0.651651
BMI_I756	BR0758	I	3-hydroxyisobutyryl-CoA hydrolase	-1.43242	-1.58883	-0.120973	-0.385507
BMI_I768	BR0771	C	Membrane-bound proton-translocating pyrophosphatase, hppA	-1.12508	-2.0404	-0.711368	-2.00354
BMI_I781	BR0783	M	Capsule polysaccharide export protein	-1.60171e-16	-1.61539	-0.531085	-0.479385
BMI_I784	BR0786	S	hypothetical protein	-1.32991	-1.01961	0.0886483	-2.0995
BMI_I793	BR0793	E	O-acetylhomoserine sulfhydrylase (EC 2,5,1,49)/O-succinylhomoserine sulfhydrylase (EC 2,5,1,48)	-0.191043	0.263741	1.21261	1.61225
BMI_I802	BR0801	S	FIG00450196: hypothetical protein	0.728722	1.57278	-0.0634644	1.21479
BMI_I818	BR0817	R	metallo-beta-lactamase family protein	1.2282	2.54998	1.217	2.79709
BMI_I819	BR0818	E	glyoxalase family protein	-0.0892047	1.41739	1.25124	2.29077
BMI_I820	BR0819	S	FIG00450035: hypothetical protein	0.0177401	1.1595	0.970497	1.93025
BMI_I837	BR0838	S	lipoprotein, putative	0.352976	1.2629	0.913007	3.87324
BMI_I864	BR0867	H	Nicotinate-nucleotide-dimethylbenzimidazole phosphoribosyltransferase, cobT	1.4843	2.42799	0.862092	1.8802
BMI_I869	BR0872	R	exopolysacchride production negative regulator exoR	1.39527	2.37627	-0.247669	0.917181
BMI_I886	BR0888	M	M24/M37 family peptidase	-0.488214	-1.18123	-1.36332	-1.9524
BMI_I893	BR0895	S	FIG00450407: hypothetical protein	1.42647	2.24997	-0.556097	-4.6471
BMI_I1499	BR0918	S	FIG00451313: hypothetical protein	-0.925782	-0.263034	0.926231	1.54104
BMI_I928	BR0930	E	Cysteine desulfurase (EC 2,8,1,7)	-0.184181	-0.665311	-1.3698	-1.52087
BMI_I930	BR0932	O	FeS assembly ATPase SufC	-0.44325	1.32548	0.743142	1.78811
BMI_I931	BR0933	O	FeS assembly protein SufD	-0.500028	1.88237	0.161954	2.28335
BMI_I932	BR0934	E	Cysteine desulfurase, SufS subfamily	-0.280174	1.56125	-0.112575	1.41377
BMI_I933	BR0935	R	FeS assembly SUF system protein	0.0498465	2.20307	0.42849	1.26354
BMI_I941	BR0943	S	FIG00450994: hypothetical protein	0.342414	-1.47418	-1.15323	-2.20027
BMI_I955	BR0957	H	Molybdopterin-guanine dinucleotide biosynthesis protein MobA	0.67812	0.889223	0.975059	1.69286
BMI_I958	BR0960	H	Monooxygenase, FAD-binding	-0.828592	-2.14456	-0.349482	-0.765172
BMI_I959	BR0961	C	Fumarate hydratase class I, fumB	1.16392	2.19028	0.0442126	0.922403
BMI_I964	BR0964	S	FIG00450839: hypothetical protein	0.984909	1.67427	-0.642721	1.36039
BMI_I970	BR0969	S	FIG00451275: hypothetical protein	0.854437	1.71187	-0.0631222	1.25627
BMI_I985	BR0984	R	Secretion activator protein	1.28572	1.66168	-0.201777	0.795128
BMI_I1006	BR1005	E	Nitrogen regulatory protein P-II, glnB	0.260154	0.761112	1.30904	2.06901
BMI_I1009	BR1007	S	FIG00450572: hypothetical protein	-0.330296	0.286285	0.546526	1.54682
BMI_I1024	BR1021	Q	ABC transporter, periplasmic substrate-binding protein, putative	0.979231	1.53517	1.48927	2.03267
BMI_I1030	BR1027	O	Thioredoxin reductase	NA	-0.147464	NA	-2.97489
BMI_I1047	BR1044	S	FIG00450900: hypothetical protein	-0.996171	-2.07039	-0.988881	-2.55135
BMI_I1051	BR1047	T	Hypothetical protein	-1.39209	-1.19831	0.121084	-1.54598
BMI_I1053	BR1049	R	TrpR binding protein WrbA	-1.44187	-1.17631	-0.898762	-1.95927
BMI_I1061	BR1056	K	Acetyltransferase, GNAT family	-0.332064	1.43478	0.49075	2.07733
BMI_I1075	BR1070	S	FIG00450738: hypothetical protein	0.300435	1.32933	0.549118	2.06337
BMI_I1091	BR1082	L	Serine Recombinase (SR) family protein	-0.925782	-2.38513	0.926231	-6.86289
BMI_I1096	BR1084	C	CAIB/BAIF family protein	0.0711056	2.00097	0.86611	2.1324
BMI_I1097	BR1085	I	Glutaryl-CoA dehydrogenase (EC 1,3,99,7)	-0.351987	2.23194	1.16181	3.18995
BMI_I1098	BR1086	K	LysR family transcriptional regulator	0.456542	1.42373	0.848836	1.57706
BMI_I1104	BR1092	J	S-adenosylmethionine:tRNA ribosyltransferase-isomerase, queA (EC 5,-,-,-)	1.00473	1.30554	1.42969	1.88377
BMI_I1115	BR1103	S	FIG00450122: hypothetical protein	0.0948284	-0.834669	-0.0321217	-4.81678
BMI_I1124	BR1112	S	FIG00450536: hypothetical protein	0.284706	0.793438	0.991254	1.62652
BMI_I1138	BR1126	C	Dihydrolipoamide dehydrogenase, lpdA-1	0.0933257	-0.406203	0.631541	-1.83544
BMI_I1141	BR1129	C	Pyruvate dehydrogenase E1 component alpha subunit, pdhA (EC 1,2,4,1)	-0.118561	-0.741132	0.506197	-1.58048
BMI_I1142	BR1130	D	Septum formation initiator	-1.24156	-1.79154	-0.939952	-1.47533
BMI_I1143	BR1131	Q	Hypothetical protein	-0.727453	-1.29173	-1.29456	-1.89852
BMI_I1154	BR1142	H	Molybdenum cofactor biosynthesis protein C, MoaC	1.46881	1.53592	1.46912	1.9916
BMI_I1160	BR1149	M	Lipid-A-disaccharide synthase, lpxB (EC 2,4,1,182)	0.966462	1.65866	0.461765	1.37714
BMI_I1168	BR1157	I	Phosphatidate cytidylyltransferase, cdsA (EC 2,7,7,41)	0.603677	0.88405	0.704521	1.57984
BMI_I1175	BR1164	S	ATP/GTP-binding site motif A	-0.28351	0.96129	0.766363	2.30996
BMI_I1187	BR1176	S	FIG00450111: hypothetical protein	-0.875596	-0.296728	-1.14653	-1.59982
BMI_I1193	BR1182	N	FIG00450469: hypothetical protein	0.58323	2.81719	0.986807	2.17928
BMI_I1194	BR1183	R	7-cyano-7-deazaguanine reductase queF (EC 1,7,1,13)	1.42589	2.55331	0.455268	2.0627
BMI_I1196	BR1185	S	FIG00450702: hypothetical protein	-0.0174123	0.509049	0.65677	1.70622
BMI_I1201	BR1190	I	Methylmalonyl-CoA mutase (EC 5,4,99,2)	0.473764	1.95738	0.362052	2.35409
BMI_I1209	BR1198	R	FIG00450531: hypothetical protein	-0.503235	-1.10514	-0.939369	-1.6552
BMI_I1211	BR1200	P	Alkaline phosphatase (EC 3,1,3,1)	0.826781	0.910831	-1.19943	-6.41054
BMI_I1223	BR1212	F	Adenylate kinase, adk (EC 2,7,4,3)	0.613734	1.08289	1.22593	1.77395
BMI_I1232	BR1221	J	50S ribosomal protein L5, rplE	0.648666	1.79531	1.06145	2.10622
BMI_I1233	BR1222	J	50S ribosomal protein L24, rplX	0.611143	1.72408	0.558497	1.69181
BMI_I1236	BR1225	J	50S ribosomal protein L29, rpmC	0.484078	1.84471	0.678906	1.82109
BMI_I1246	BR1251	J	Elongation factor Tu	0.0904175	4.40323	-1.2263	4.26265
BMI_I1284	BR1273	G	Fructose 1,6-bisphosphatase II, glpX	-1.41517	-1.78417	-1.07892	-1.68362
BMI_I1291	BR1278	S	hypothetical protein	-0.242796	0.218321	-1.06472	-1.545
BMI_I1292	BR1281	R	Sugar fermentation stimulation protein A, sfsA	0.590146	2.37444	-0.842377	1.19775
BMI_I1301	BR1288	H	Precorrin-2 C(20)-methyltransferase	1.49133	1.57238	0.682494	1.84796
BMI_I1312	BR1299	H	Cobalt-precorrin-6x reductase, cobK	1.10573	1.79541	0.655702	1.08067
BMI_I1318	BR1305	H	Cob(I)yrinic acid a,c-diamide adenosyltransferase, cobO	-0.312282	0.519112	1.29963	2.56616
BMI_I1328	BR1315	S	FIG00450745: hypothetical protein	-1.17754	-0.830509	-0.659192	-1.54063
BMI_I1331	BR1319	K	AraC family transcriptional regulator	0.172759	-0.413473	-1.39174	-2.26917
BMI_I1340	BR1328	P	Sulfate ABC transporter permease	1.39218	1.09501	1.42224	2.32121
BMI_I1341	BR1329	O	Sulfate ABC transporter permease	0.524794	0.623202	0.792503	2.59041
BMI_I1342	BR1330	P	Sulfate ABC transporter sulfate-binding protein	-0.293295	0.512898	0.803094	1.74573
BMI_I1350	BR1338	I	Short chain dehydrogenase	-1.14817	-1.79516	-1.34645	-1.31434
BMI_I1352	BR1340	G	Sugar ABC transporter permease	-1.15435	-2.67647	-1.39776	-0.722114
BMI_I1380	BR1370	D	Camphor resistance protein CrcB	-0.83485	-1.50808	-0.916487	-1.69455
BMI_I1381	BR1371	S	FIG00450879: hypothetical protein	1.10275	2.53828	0.566508	1.39415
BMI_I1388	BR1378	K	Aminotransferase, class I	-1.42183	-1.62487	1.33687	1.67989
BMI_I1396	BR1386	S	FIG00450528: hypothetical protein	-0.347704	2.41985	0.429064	1.18124
BMI_I1408	BR1397	O	HflK protein	0.438713	0.416553	1.19029	1.58735
BMI_I1411	BR1400	J	FIG00450668: hypothetical protein	-1.41746	-1.58689	0.324002	-1.26832
BMI_I1425	BR1413	L	DNA helicase II	0.686416	1.5033	0.719124	1.18178
BMI_I1441	BR1429	M	UDP-N-acetylenolpyruvoylglucosamine reductase, murB	-0.130628	1.62542	0.287522	1.20818
BMI_I1453	BR1441	P	Manganese transport protein MntH	-1.30485	-1.76777	-0.732256	-1.25199
BMI_I1462	BR1450	E	5,10-methylenetetrahydrofolate reductase (EC 1,5,1,20)	-0.303809	5.9365	0.943099	4.84935
BMI_I1463	BR1451	K	Transcriptional regulator, ArsR family / Methyltransferase fusion	-0.309701	5.14591	-0.138588	0.647209
BMI_I1465	BR1453	G	Metabolite-proton symporter	0.679327	0.465382	0.754646	1.66264
BMI_I1469	BR1457	S	FIG00450086: hypothetical protein	0.308683	-0.567145	-1.26676	-1.96325
BMI_I1470	BR1458	I	Hypothetical protein	-0.492597	0.0602745	0.799516	1.51778
BMI_I1472	BR1460	R	Hypothetical protein	-1.37435	-1.80935	-0.495	-1.16452
BMI_I1475	BR1463	P	phnA protein	-0.409859	1.06992	0.396154	1.52871
BMI_I1484	BR1472	S	FIG00450316: hypothetical protein	1.01282	0.59561	-0.715039	-2.23807
BMI_I1486	BR1474	L	Phage integrase family site specific recombinase	-0.871334	-0.504513	-0.976808	-1.85734
BMI_I1496	BR1481	P	Na/Pi-cotransporter family protein	-0.529018	-1.73761	0.344	-1.15964
BMI_I1499	BR1484	S	FIG00451313: hypothetical protein	-1.08775	-0.263034	-0.506729	1.54104
BMI_I1500	BR1485	R	Hypothetical protein	-1.39654	-1.11879	-0.55355	-1.77952
BMI_I1505	BR1490	R	Transporter	-0.641736	-0.413683	-0.589463	-1.87783
BMI_I1506	BR1491	L	MutT/nudix family protein	-1.10287	-2.28633	-0.66805	-1.12367
BMI_I1511	BR1497	S	FIG00450479: hypothetical protein	-0.385213	0.590124	-0.00338009	2.49373
BMI_I1525	BR1511	S	FIG00450766: hypothetical protein	1.29695	1.59271	1.31065	1.33819
BMI_I1528	BR1514	K	Cold-shock family protein	-0.154695	0.708661	1.16789	2.01455
BMI_I1533	BR1519	S	hypothetical protein	1.25354	0.44645	1.40944	1.49853
BMI_I1535	BR1521	T	Two-components response regulator, OmpR family	-0.567024	0.265819	0.961804	1.5194
BMI_I1537	BR1522	T	Osmolarity sensor protein EnvZ (EC 2,7,3,-)	0.37295	0.910302	0.829521	1.73246
BMI_I1548	BR1534	R	FIG00450420: hypothetical protein	0.457862	-0.297143	-1.15094	-1.6102
BMI_I1549	BR1535	J	50S ribosomal protein L25/general stress protein Ctc	1.11673	1.82246	0.847736	1.88695
BMI_I1550	BR1536	J	Peptidyl-tRNA hydrolase, pth (EC 3,1,1,29)	1.37816	1.92247	1.27484	2.32134
BMI_I1552	BR1538	I	MaoC-related protein	-0.338317	-0.630197	-0.0333228	1.51464
BMI_I1553	BR1539	I	MaoC-related protein	0.199025	0.235021	0.158891	2.1117
BMI_I1556	BR1542	C	Ubiquinol-cytochrome c reductase, cytochrome b	0.964678	1.10896	1.31489	2.10793
BMI_I1563	BR1549	S	Hypothetical protein	-0.0684325	-3.20343e-16	-0.396525	-1.68007
BMI_I1572	BR1558	S	Hypothetical protein	1.46411	1.35788	1.02191	1.54176
BMI_I1584	BR1571	K	Leucine-responsive regulatory protein, lrp-2	-0.683809	-1.67301	-0.612018	0.506794
BMI_I1592	BR1579	E	Glycine betaine/L-proline ABC transporter, periplasmic glycine betaine-binding protein, putative	-1.32228	-1.60014	-0.291978	-0.582547
BMI_I1593	BR1580	E	Glycine betaine/L-proline ABC transporter, permease protein, putative	-1.18491	-1.62292	-0.0263298	-0.0909658
BMI_I1595	BR1582	E	Dipeptide transport ATP-binding protein DppF (TC 3,A,1,5,2)	0.72292	2.67868	-0.647396	1.79895
BMI_I1602	BR1589	K	Transcriptional regulator, ArsR family	-1.10813	-1.55616	-1.40365	-2.21112
BMI_I1654	BR1636	E	Choline dehydrogenase	NA	3.19646	NA	3.42798
BMI_I1661	BR1639	K	Transcriptional regulator, IclR family	0.430466	1.62851	0.112827	1.04404
BMI_I1667	BR1646	L	Base-excision DNA repair protein	-0.536317	-0.578149	-0.589541	-1.6027
BMI_I1677	BR1655	T	Sensor histidine kinase	0.40326	2.76673	0.108516	2.32215
BMI_I1679	BR1657	T	Two-component response regulator	-0.814886	2.30896	0.439055	3.18897
BMI_I1681	BR1658	K	RNA polymerase sigma factor RpoE	0.242733	2.95509	-0.0817977	1.92172
BMI_I1683	BR1660	S	FIG00450725: hypothetical protein	0.194418	1.95041	-0.00292079	1.8569
BMI_I1684	BR1661	S	Hypothetical protein	0.180226	1.90154	0.217984	1.51955
BMI_I1691	BR1668	M	TonB-dependent receptor	0.746364	1.90923	0.839918	1.59034
BMI_I29	BR1673	L	IS711, transposase orfB	-0.925782	2.152	-0.488807	4.14909
BMI_I1701	BR1680	G	Major facilitator family transporter	-0.251909	-0.703888	-0.940783	-1.98067
BMI_I1707	BR1687	H	Phosphoserine aminotransferase, serC (EC 2,6,1,52)	1.22903	-0.352587	0.545796	-1.5804
BMI_I1717	BR1697	U	Translocation protein TolB	1.47583	1.76921	1.04122	1.39918
BMI_I1721	BR1701	R	4-hydroxybenzoyl-CoA thioesterase family active site	1.40074	1.44204	1.33352	2.92989
BMI_I1722	BR1702	L	Holliday junction DNA helicase RuvB	0.922516	1.01268	0.497332	1.62491
BMI_I1728	BR1708	R	Hypothetical protein	0.861352	0.904659	0.992862	2.02004
BMI_I1731	BR1712	S	Hypothetical protein	1.28721	0.910995	0.99838	1.79859
BMI_I1752	BR1733	S	FIG00450051: hypothetical protein	-0.681545	-0.941341	-0.954622	-1.53266
BMI_I1760	BR1741	S	FIG00450166: hypothetical protein	-1.4331	-1.51559	0.215842	0.618825
BMI_I1770	BR1751	S	FIG00450278: hypothetical protein	-1.39709	-1.29969	-1.16277	-2.31708
BMI_I1781	BR1763	K	RNA polymerase factor sigma-32, rpoH2	-0.849717	1.49707	-0.724844	-0.0229075
BMI_I1794	BR1776	M	Monofunctional biosynthetic peptidoglycan transglycosylase, mtgA (EC 2,4,2,-)	0.790158	-0.109147	-0.892645	-1.51298
BMI_I1799	BR1781	C	Pyruvate carboxylase, pyc (EC 6,4,1,1)	-0.202124	-1.56103	0.78543	-0.285327
BMI_I1800	BR1782	E	High-affinity leucine-specific transport system, periplasmic binding protein LivK (TC 3,A,1,4,1)	-1.10111	0.687753	-0.395607	3.13389
BMI_I1804	BR1787	S	FIG00792156: hypothetical protein	0.358381	-0.655194	0.262822	1.89271
BMI_I1806	BR1789	E	Branched-chain amino acid ABC transporter ATP-binding protein	-0.308708	-0.825828	-0.066235	1.5547
BMI_I1808	BR1791	E	Branched-chain amino acid ABC transporter permease	-1.37664	-1.62397	-0.912741	0.153617
BMI_I1824	BR1808	R	Alanine racemase	-1.00835	-1.22773	-0.487604	-1.57989
BMI_I1862	BR1846	U	Hypothetical protein	0.672925	0.938697	-1.46665	-3.04484
BMI_I1868	BR1851	L	IS2020 family transposase	-0.925782	-2.30743	0.926231	-4.15012
BMI_I1869	BR1852	K	Transcriptional regulator, Cro/CI family	-0.81098	-1.13968	-0.00331642	-1.53455
BMI_I1868	BR1855	L	IS2020 family transposase	-0.925782	-2.30743	0.926231	-4.15012
BMI_I1914	BR1893	G	Hypothetical protein	0.414842	-0.0703893	-1.40132	-1.68802
BMI_I1948	BR1926	C	Succinyl-CoA synthetase subunit beta, sucC	-0.552629	-1.6839	-0.530116	-0.738024
BMI_I1965	BR1943	O	Peptidyl-prolyl cis-trans isomerase	0.276303	0.319744	0.925362	1.90063
BMI_I1966	BR1944	S	FIG00450118: hypothetical protein	0.922215	-0.231326	-0.918119	-2.95944
BMI_I1976	BR1954	E	Amino acid ABC transporter, permease protein	NA	-2.86899	NA	0.91661
BMI_I1980	BR1958	E	Aspartate ammonia-lyase (EC 4,3,1,1)	-1.24503	-1.83191	-0.646572	-0.00748695
BMI_I1984	BR1962	E	Asparaginase family protein	-0.00173069	2.61679	0.572808	3.63966
BMI_I1985	BR1963	G	Major facilitator family transporter	-0.331626	3.00849	-0.45274	3.10216
BMI_I1990	BR1968	S	hypothetical protein	-0.761428	-1.13618	-1.3604	-2.86214
BMI_I2007	BR1984	N	Hypothetical protein	1.12101	1.47261	1.26855	2.0048
BMI_I2043	BR2021	H	Cobalamin biosynthesis protein CobT	0.688056	0.88335	1.40479	1.49624
BMI_I2046	BR2025	S	FIG00450224: hypothetical protein	-0.0412591	-1.53831	-1.0346	-0.274596
BMI_I2063	BR2041	S	FIG00450547: hypothetical protein	-0.599948	0.567939	0.123093	4.0384
BMI_I2083	BR2061	D	tRNA uridine 5-carboxymethylaminomethyl modification enzyme GidA	0.693524	-0.906138	-0.854969	-2.03797
BMI_I2109	BR2087	H	Pantothenate kinase, coaA	1.1159	1.67478	0.564096	1.70164
BMI_I2119	BR2097	H	Adenosylhomocysteinase (EC 3,3,1,1), ahcY	0.277047	3.53122	1.03594	3.32682
BMI_I2120	BR2098	S	hypothetical protein	-0.442825	-1.44265	-1.2743	-1.53729
BMI_I2127	BR2105	O	Thioredoxin, trx-1	-1.26248	-1.93641	-0.157534	-0.540293
BMI_I2161	BR2140	P	Phosphate ABC transporter, permease protein, pstA	0.79604	1.14861	-1.03632	-1.98768
BMI_I2162	BR2141	P	Phosphate transporter, ATP-binding protein, pstB	0.026958	1.0813	-0.365034	-1.55029
BMI_I2163	BR2142	P	Phosphate transport system, regulatory protein PhoU	-0.304293	1.56385	-0.699047	-1.70729
BMI_I2164	BR2143	T	Phosphate regulon transcriptional regulatory protein PhoB	0.130273	1.33853	-0.704217	-1.67938
BMI_I2170	BR2149	P	DNA starvation/stationary phase protection protein Dps	-0.587751	2.84145	0.566971	2.30977
BMI_I2192	BR2171	I	Enoyl-(acyl carrier protein) reductase, fabl-2	0.443391	0.903246	1.47999	2.29085
BMI_I2196	BR2175	P	Lipoprotein, YaeC family	-0.348905	0.942827	0.807722	1.93463
BMI_II12	BRA0012	Q	Enterobactin synthetase subunit D, entD	-0.0673964	2.29415	-0.875014	1.87417
BMI_II66	BRA0064	U	Type IV secretion system protein VirB6	-0.985088	-1.51565	-0.730428	-2.393
BMI_II71	BRA0069	M	type IV secretion system protein VirB1	-1.16512	-1.54176	-0.299363	-1.98126
BMI_II72	BRA0070	M	Membrane-bound lytic murein transglycosylase B	-0.756621	-1.45058	-0.54003	-1.59782
BMI_II96	BRA0096	R	Hypothetical protein	1.212	2.02439	0.645368	1.57543
BMI_II97	BRA0097	R	Hypothetical protein	0.77754	1.64719	0.660704	1.94565
BMI_II114	BRA0114	R	Spermidine/putrescine ABC transporter permease	-0.925434	-1.62944	-0.21872	-0.125388
BMI_II116	BRA0116	G	Bcr/CflA family drug resistance transporter	0.128666	3.78073	-0.567309	1.39079
BMI_II127	BRA0127	S	Hypothetical protein	-0.864642	-1.28444	-0.632138	-1.92948
BMI_II128	BRA0128	N	Flagellar basal-body rod protein FlgF	0.166395	0.528566	0.52333	-1.59911
BMI_II149	BRA0151	N	Flagellar basal-body rod protein FlgB	0.577265	0.611435	0.438038	-1.80744
BMI_II150	BRA0152	N	Flagellar basal-body rod protein FlgC	0.669668	-0.23502	0.159481	-2.13632
BMI_II151	BRA0153	N	Flagellar hook-basal body complex protein FliE	1.07054	0.458664	0.874566	-2.65827
BMI_II161	BRA0166	C	CAIB/BAIF family protein	0.871213	-1.56062	1.3972	-2.13254
BMI_II172	BRA0176	S	FIG00450529: hypothetical protein	-1.02339	3.27091	-1.28224	1.70109
BMI_II179	BRA0183	R	Oxidoreductase, aldo/keto reductase family	-1.03659	-1.918	0.803882	-1.20184
BMI_II193	BRA0196	O	Co-chaperonin GroES	0.687356	1.69556	1.3595	-0.632359
BMI_II197	BRA0201	H	Bifunctional riboflavin kinase/FMN adenylyltransferase, ribF	1.22811	1.58863	1.11018	1.05413
BMI_II224	BRA0227	R	ThiJ/PfpI family protein	-1.28623	-1.16392	-1.32934	-1.86023
BMI_II231	BRA0235	T	GAF/GGDEF domain-containing protein	-1.01007	3.5532	-1.0768	-0.124046
BMI_II237	BRA0242	S	hypothetical protein	-0.925782	2.73697	0.926231	-1.02084
BMI_II243	BRA0249	P	Nitric-oxide reductase subunit B (EC 1,7,99,7)	1.16108	4.9635	1.20962	6.73826
BMI_II244	BRA0250	R	Nitric oxide reductase activation protein NorQ	0.910719	6.07992	0.622838	6.83241
BMI_II245	BRA0251	P	Nitric oxide reductase activation protein NorD	0.558577	6.29627	-0.41412	5.44845
BMI_II248	BRA0254	O	Hypothetical protein	-0.377881	2.78471	0.371807	2.87842
BMI_II249	BRA0255	R	PaaD-like protein (DUF59) involved in Fe-S cluster assembly	-0.0135997	3.38293	-0.643459	3.63537
BMI_II252	BRA0258	S	FIG00450172: hypothetical protein	-0.317646	-2.1396	-0.801795	-1.27763
BMI_II258	BRA0264	S	FIG00450888: hypothetical protein	-1.19427	-2.52042	0.369174	-1.78165
BMI_II259	BRA0265	G	L-arabinose-binding periplasmic protein precursor AraF (TC 3,A,1,2,2)	-1.34035	-2.87255	0.583149	-1.03553
BMI_II260	BRA0266	G	Sugar ABC transporter ATP-binding protein	-1.02696	-2.18632	0.795228	-0.302126
BMI_II264	BRA0270	S	FIG00450305: hypothetical protein	-0.722551	-0.374766	-0.332444	-1.71154
BMI_II265	BRA0271	S	FIG00450601: hypothetical protein	-0.608295	-0.411698	-1.29297	-3.32123
BMI_II270	BRA0275	C	Nitrous-oxide reductase (EC 1,7,99,6)	-0.361634	4.23315	-0.422828	6.94429
BMI_II271	BRA0276	P	Nitrous oxide reductase maturation protein NosD	-0.154198	4.7049	-1.01155	5.42985
BMI_II272	BRA0277	V	Nitrous oxide reductase maturation protein NosF (ATPase)	0.220375	7.13299	0.000740858	5.73583
BMI_II273	BRA0278	R	Nitrous oxide reductase maturation transmembrane protein NosY	-0.716835	6.72214	0.100728	6.51727
BMI_II274	BRA0279	C	Nitrous oxide reductase maturation protein, outer-membrane lipoprotein NosL	-0.612624	7.79536	1.12088	7.91884
BMI_II275	BRA0280	H	NosX thiamine biosynthesis lipoprotein	0.69437	7.11215	-0.497669	6.82171
BMI_II282	BRA0287	S	FIG00450729: hypothetical protein	1.39615	-2.91839	-0.810735	-1.4538
BMI_II308	BRA0314	O	Glutaredoxin-like protein NrdH	-1.06979	-2.64532	0.922411	-2.68279
BMI_II309	BRA0315	F	Ribonucleotide reduction protein NrdI	-0.676888	-2.00295	0.97632	-2.85094
BMI_II312	BRA0318	S	FIG00450312: hypothetical protein	0.193517	-1.76553	-0.973465	-1.98431
BMI_II324	BRA0331	S	FIG00450034: hypothetical protein	-0.918873	-0.263034	0.481749	-2.15714
BMI_II340	BRA0344	T	EAL domain-containing protein	0.94657	1.06638	0.991443	1.77336
BMI_II360	BRA0365	S	FIG00451338: hypothetical protein	-1.15354	-1.16758	-0.0825597	-1.68598
BMI_II361	BRA0366	U	P-type conjugative transfer protein TrbL	-0.521288	0.131919	-1.24577	-2.29386
BMI_II381	BRA0384	C	Hypothetical protein	1.38177	1.54911	1.03224	-0.672434
BMI_II383	BRA0386	C	Acetate kinase AckA (EC 2,7,2,1)	1.36151	2.83732	0.771114	0.207197
BMI_II393	BRA0396	I	3-ketoacyl-(acyl-carrier-protein) reductase (EC 1,1,1,100), fabG	-1.28896	-2.71718	0.143305	0.556869
BMI_II394	BRA0397	E	Shikimate dehydrogenase family protein	-0.485936	-2.00412	-0.877244	0.295427
BMI_II395	BRA0398	E	GMC family oxidoreductase	0.128085	-1.99847	-1.22176	-0.364706
BMI_II397	BRA0400	E	High-affinity leucine-specific transport system, periplasmic binding protein LivK (TC 3,A,1,4,1)	-0.877419	-3.29733	-0.739316	0.488103
BMI_II398	BRA0401	C	Alcohol dehydrogenase (EC 1,1,1,1)	-0.836355	-2.66052	-0.732128	-0.286138
BMI_II399	BRA0402	R	Oxidoreductase, putative	-0.946491	2.77846	-1.2111	1.79251
BMI_II401	BRA0404	E	Peptide ABC transporter ATP-binding protein	0.663393	2.92794	-0.546686	2.46196
BMI_II402	BRA0405	E	Peptide ABC transporter ATP-binding protein	1.11358	2.75326	-0.076182	1.9578
BMI_II403	BRA0406	E	Dihydrodipicolinate synthase (EC 4,2,1,52)	0.837518	2.59296	0.429157	2.45558
BMI_II404	BRA0407	E	Peptide ABC transporter, permease	0.476099	1.843	0.34726	1.67333
BMI_II405	BRA0408	E	Peptide ABC transporter, permease	-0.20607	0.676774	-0.139859	1.8489
BMI_II412	BRA0415	T	LuxR family transcriptional regulator	-1.00067	-1.62974	-1.05713	-0.951299
BMI_II413	BRA0416	M	Exopolysaccharide biosynthesis protein Bme12	-0.822971	-0.77667	-1.08324	-1.60253
BMI_II416	BRA0419	M	GDP-mannose 4,6-dehydratase Bme9	-1.16347	-0.367668	-0.864481	-2.08693
BMI_II423	BRA0426	S	Bme2 protein	-0.807137	-0.716752	-1.21854	-1.87882
BMI_II430	BRA0433	H	Glutamate-1-semialdehyde 2,1-aminomutase	-0.254165	-1.12338	-1.43333	-2.31429
BMI_II441	BRA0444	G	Major facilitator superfamily transporter	0.71841	2.40839	1.39784	-0.335106
BMI_II456	BRA0459	K	GntR family transcriptional regulator	-0.130626	-0.4231	-0.951714	-1.7508
BMI_II460	BRA0463	M	HlyD family secretion protein	1.36462	3.15623	0.510293	2.63706
BMI_II461	BRA0464	V	Daunorubicin resistance ATP-binding protein drrA	0.11024	2.64693	-0.499519	2.5462
BMI_II464	BRA0467	P	Taurine ABC transporter, permease	1.20401	0.415718	1.02518	1.63681
BMI_II477	BRA0480	K	MarR family transcriptional regulator	0.0531125	0.378415	-1.10834	-1.56437
BMI_II479	BRA0482	S	FIG00450788: hypothetical protein	-0.28086	1.49393	0.35144	1.62438
BMI_II488	BRA0492	H	Biotin synthase, BioB	0.0608436	2.94372	1.09479	2.51168
BMI_II489	BRA0493	S	Hypothetical protein	0.10069	2.64386	-0.170045	0.953487
BMI_II493	BRA0497	R	Hypothetical protein	-1.04611	-0.795293	-0.189948	-1.82934
BMI_II532	BRA0538	E	Oligopeptide ABC transporter, periplasmic oligopeptide-binding protein OppA (TC 3,A,1,5,1)	-0.593873	-0.883612	0.984051	1.61068
BMI_II533	BRA0539	S	FIG00450543: hypothetical protein	0.223965	0.399096	-0.0462887	1.51973
BMI_II535	BRA0541	S	FIG00451071: hypothetical protein	-0.887381	2.72877	0.335693	1.30287
BMI_II557	BRA0563	R	Hypothetical protein	-0.750387	-1.54484	-0.634331	-0.438958
BMI_II558	BRA0564	S	Hypothetical protein	0.845889	-1.28268	0.219344	-3.69053
BMI_II561	BRA0567	R	Bmp family protein	0.523574	0.873804	0.2502	2.24521
BMI_II563	BRA0569	R	Monosaccharide ABC transport system, permease component Ia (FIG025991)/Ib (FIG143636)	1.06674	0.474554	0.111843	2.52637
BMI_II570	BRA0576	E	Peptide ABC transporter, periplasmic peptide-binding protein	0.130949	0.374284	0.626803	1.54068
BMI_II585	BRA0589	H	Lipoate-protein ligase B, lipB	1.36863	1.61211	0.29527	0.351839
BMI_II588	BRA0592	S	FIG00450045: hypothetical protein	-1.48795	-1.37124	-1.17244	-2.43046
BMI_II601	BRA0605	K	Exoribonuclease R, rnr	0.621715	0.671125	1.30703	1.81496
BMI_II612	BRA0616	S	Hypothetical protein	0.460927	-0.0450757	-0.723598	-7.59979
BMI_II615	BRA0618	T	GGDEF domain-containing protein	0.709562	1.16169	0.413149	2.69885
BMI_II618	BRA0622	S	FIG00450712: hypothetical protein	-0.474255	2.28133	-0.0124053	2.24377
BMI_II619	BRA0623	S	FIG00450418: hypothetical protein	-0.889681	1.13755	-0.505402	2.51813
BMI_II622	BRA0626	L	Exonuclease	-1.13049	-1.74814	-0.29097	-0.708615
BMI_II627	BRA0630	E	Amino acid dehydrogenase	1.03329	0.158432	0.556831	1.74928
BMI_II628	BRA0631	E	Amino acid ABC transporter, periplasmic amino acid-binding protein	0.58392	-0.820715	1.02198	1.7624
BMI_II633	BRA0636	I	Beta-ketoadipyl CoA thiolase, pcaF	0.701406	-0.132012	0.118573	-1.891
BMI_II639	BRA0642	K	Transcriptional regulator PcaQ	-0.743868	-0.121257	-1.21237	-1.65507
BMI_II646	BRA0649	E	Branched-chain amino acid ABC transporter, permease	-0.439553	0.0136196	-1.15419	-2.02084
BMI_II647	BRA0650	E	Branched-chain amino acid ABC transporter, permease	1.02929	1.55676	-0.294994	0.357672
BMI_II660	BRA0663	S	Hypothetical protein	1.08171	0.942259	-0.636056	-3.53761
BMI_II663	BRA0666	G	Hypothetical protein	-0.183114	0.0769016	-0.84821	-1.89953
BMI_II668	BRA0671	S	FIG00450427: hypothetical protein	0.0120295	1.88531	1.11973	0.103579
BMI_II673	BRA0677	P	Iron compound ABC transporter, permease	0.692831	0.899858	0.262098	1.59962
BMI_II674	BRA0678	P	Iron compound ABC transporter, ATP-binding protein	0.384073	1.70488	-0.0388919	1.4304
BMI_II682	BRA0687	G	Bcr/CflA subfamily drug resistance transporter	0.0879136	-1.26513	-1.46535	-2.91301
BMI_II689	BRA0695	H	6,7-dimethyl-8-ribityllumazine synthase 2 (EC 2,5,1,78)	0.362405	-2.84689	1.45857	-3.52101
BMI_II701	BRA0707	S	Alkyl hydroperoxide reductase D, ahpD	1.10182	1.85252	1.29948	-0.411719
BMI_II706	BRA0712	K	SIS domain-containing protein	-0.641732	-0.427362	-1.1133	-1.78339
BMI_II712	BRA0718	E	ABC transporter, ATP-binding protein	-0.602972	-1.5744	-1.30421	-1.18984
BMI_II713	BRA0719	P	Ferric iron ABC transporter, permease protein	-1.01042	-2.48635	-1.11297	-0.647357
BMI_II721	BRA0728	S	Hypothetical protein	0.844396	2.49675	-0.0165446	-5.07305
BMI_II731	BRA0738	E	Glycine betaine/L-proline ABC transporter periplasmic glycine betaine-binding protein	-1.07235	0.574678	0.140928	2.78227
BMI_II732	BRA0739	E	Glycine betaine/L-proline ABC transporter permease	0.227287	2.05847	1.19681	2.82409
BMI_II733	BRA0740	E	Glycine betaine/L-proline ABC transporter ATP-binding protein	0.833915	0.810747	1.13922	1.92532
BMI_II737	BRA0744	K	RpiR family transcriptional regulator	-0.953796	-1.67946	-1.35824	-0.751674
BMI_II767	BRA0774	E	AzlC family protein	0.372441	1.86893	-0.478492	-1.43461
BMI_II768	BRA0775	S	FIG00450634: hypothetical protein	0.879564	1.5765	0.845297	0.545014
BMI_II771	BRA0778	G	Glucose-6-phosphate 1-dehydrogenase, zwf	0.3491	1.87533	1.28623	1.38412
BMI_II779	BRA0785	E	ABC transporter permease protein	1.4333	1.50991	0.922597	0.825557
BMI_II782	BRA0788	P	Carbonic anhydrase (EC 4,2,1,1)	0.342331	1.84066	0.985972	0.998162
BMI_II804	BRA0810	R	ABC transporter, periplasmic substrate-binding protein	-0.239364	-3.12975	0.201535	-0.716302
BMI_II806	BRA0812	G	Uronate isomerase (EC 5,3,1,12)	-0.657781	-2.47639	0.194181	-0.261615
BMI_II818	BRA0825	R	Hypothetical protein	1.4805	1.74729	0.133943	-0.191221
BMI_II837	BRA0843	R	Hypothetical protein	0.747211	1.79528	-0.64359	1.47292
BMI_II845	BRA0851	E	Class III aminotransferase	-0.0681348	1.76101	-0.635254	1.12098
BMI_II846	BRA0852	M	Epimerase/dehydratase family protein	-0.181908	1.74842	-0.882416	1.464
BMI_II847	BRA0853	G	Hypothetical protein	-0.201416	2.80503	0.416675	2.46838
BMI_II896	BRA0902	C	Oxidoreductase, FMN-binding	-0.751935	-2.77695	-0.796979	-2.68723
BMI_II897	BRA0903	K	Transcriptional regulator, ArsR family	-0.329752	-2.42746	-0.943403	-2.61894
BMI_II898	BRA0904	K	RNA-binding S1 domain-containing protein	0.151108	0.709648	0.966933	1.86311
BMI_II901	BRA0907	S	Hypothetical protein	0.118507	3.01373	0.68417	2.64556
BMI_II902	BRA0908	C	Aldehyde dehydrogenase family protein	-0.463233	1.43037	0.550786	1.76897
BMI_II931	BRA0937	G	Sugar ABC transporter, periplasmic sugar-binding protein	-1.31828	-2.4144	-1.14658	-1.39331
BMI_II942	BRA0948	E	Amino acid ABC transporter, periplasmic amino acid-binding protein	-0.111933	-0.608809	-1.38221	-1.62601
BMI_II946	BRA0952	K	LysR family transcriptional regulator	-1.4349	-1.57175	-0.594264	-0.524704
BMI_II947	BRA0953	E	Branched-chain amino acid ABC transporter, periplasmic amino acid-binding protein	-0.290309	-3.62237	0.737445	2.29818
BMI_II948	BRA0954	E	Branched-chain amino acid ABC transporter, ATP-binding protein	0.647546	-3.32995	0.0181531	1.65302
BMI_II949	BRA0955	E	Branched-chain amino acid transport ATP-binding protein LivF (TC 3,A,1,4,1)	1.4212	-2.05139	1.3612	2.94915
BMI_II950	BRA0956	E	Branched-chain amino acid ABC transporter permease	1.02781	-1.89839	-0.518492	0.479213
BMI_II951	BRA0957	E	Branched-chain amino acid transport system permease protein LivM (TC 3,A,1,4,1)	1.14057	-1.65572	0.738052	1.92633
BMI_II954	BRA0960	P	Lipoprotein, YaeC family	-0.708863	0.689626	1.3809	2.17165
BMI_II955	BRA0961	P	ABC transporter ATP-binding protein	1.01599	1.08864	-0.523553	1.53874
BMI_II961	BRA0967	S	Hypothetical protein	1.31243	1.38886	0.811772	2.11988
BMI_II966	BRA0972	C	NAD(P) transhydrogenase, alpha2 subunit, pntAB	-0.432084	-1.62631	0.0300351	0.00978122
BMI_II967	BRA0973	C	NAD(P) transhydrogenase subunit alpha, pntA	-0.26026	-1.65734	0.0993814	-0.0489533
BMI_II992	BRA0999	P	NosA protein	0.108366	3.19811	-0.684768	2.48293
BMI_II993	BRA1000	S	FIG00450645: hypothetical protein	-0.814915	1.14588	0.588621	1.50126
BMI_II1004	BRA1011	E	Dipeptide transport system permease protein DppB (TC 3,A,1,5,2)	-0.939907	-1.90235	-0.653063	0.742992
BMI_II1010	BRA1017	G	Major facilitator superfamily transporter	-0.532867	-1.61809	-0.85868	-1.38933
BMI_II1013	BRA1019	J	Hypothetical protein	-1.06456	-0.884509	-0.108471	-1.78239
BMI_II1017	BRA1023	U	Putative inner membrane protein translocase component YidC	0.931131	0.769697	1.29333	1.68928
BMI_II1032	BRA1038	L	COG2827: putative endonuclease containing a URI domain	-1.06184	-1.22312	-1.3861	-1.88046
BMI_II1043	BRA1049	G	Glucokinase, glk (EC 2,7,1,2)	0.798429	2.50402	1.09425	1.95164
BMI_II1046	BRA1052	G	Phosphoglycerate mutase, gpm (EC 5,4,2,1)	0.839301	1.47412	1.45778	1.52021
BMI_II1059	BRA1058	C	Aldehyde dehydrogenase family protein	-0.645774	-1.51425	0.10087	-0.341009
BMI_II1070	BRA1070	S	FIG00450057: hypothetical protein	0.00128664	-0.546251	-0.402637	-1.53658
BMI_II1071	BRA1071	S	FIG00450808: hypothetical protein	-0.0777849	-0.847997	-1.3957	-3.57543
BMI_II1079	BRA1078	E	Peptide ABC transporter, ATP-binding protein	-0.0809009	-1.71374	-0.464814	-0.564103
BMI_II1080	BRA1079	E	Peptide ABC transporter, ATP-binding protein	-0.25552	-1.63829	-0.825797	-0.576842
BMI_II1081	BRA1080	E	Peptide ABC transporter, permease	-0.395728	-1.54218	-0.609559	-0.770032
BMI_II1082	BRA1081	E	Peptide ABC transporter, permease	-0.834263	-1.82498	-0.93724	-1.29524
BMI_II1097	BRA1096	K	GntR family transcriptional regulator	-1.41703	-1.51096	-0.11522	-0.701325
BMI_II1098	BRA1097	E	Oligopeptide ABC transporter, periplasmic oligopeptide-binding protein	-0.606856	-2.1684	-0.548088	0.676655
BMI_II1099	BRA1098	E	Peptide ABC transporter, permease	-0.478323	-1.74928	-0.663408	-0.261323
BMI_II1138	BRA1132	N	Flagellar biosynthesis protein FlhA	0.538948	0.042774	0.458653	-1.78574
BMI_II1144	BRA1138	N	Flagellar hook-associated protein FlgK	0.815734	-0.00846158	0.303061	-2.23846
BMI_II1145	BRA1139	N	Flagellar hook protein FlgE	0.0994829	0.240765	0.127422	-2.66069
BMI_II1152	BRA1146	N	Flagellar M-ring protein FliF	0.406186	-0.0985404	0.486646	-3.23347
BMI_II1155	BRA1149	S	Integral membrane protein	-1.23103	-1.54345	-0.326446	-2.087
BMI_II1160	BRA1154	K	AraC family transcriptional regulator	0.289947	0.260937	-1.33516	-2.21814
BMI_II1174	BRA1168	S	Hypothetical protein	-0.603854	-0.795529	-1.32903	-1.8134
BMI_II1175	BRA1169	K	IclR family transcriptional regulator	-0.65448	-1.38642	-1.06516	-1.97504
BMI_II1177	BRA1171	C	Aldehyde dehydrogenase family protein	0.217809	-0.554266	-1.37266	-1.62643
BMI_II1182	BRA1176	E	Branched-chain amino acid transport ATP-binding protein LivF (TC 3,A,1,4,1)	-0.77894	-0.35435	-1.24827	-1.53771
BMI_II1185	BRA1179	K	GntR family transcriptional regulator	-0.366288	0.052603	0.14188	-2.09473
BMI_II1186	BRA1180	G	Glycerol-3-phosphate ABC transporter, periplasmic glycerol-3-phosphate-binding protein	0.69798	0.77778	0.172244	-6.35446
BMI_II1187	BRA1181	G	Sugar ABC transporter, permease protein	0.13951	1.02368	-0.300735	-6.74333
BMI_II1188	BRA1182	G	Glycerol-3-phosphate ABC transporter, permease protein UgpA (TC 3,A,1,1,3)	1.00461	0.607118	-0.666659	-7.18599
BMI_II1189	BRA1183	G	Glycerol-3-phosphate ABC transporter, ATP-binding protein UgpC (TC 3,A,1,1,3)	0.833479	0.267271	-1.1467	-7.04189
BMI_II1196	BRA1190	P	TonB dependent receptor domain-containing protein	-0.313943	0.850004	0.735443	2.8406
	Bµ: B. microti		Bµ20; Bµ120: B. microti at 20 and 120 min., respectively
	Bs: B. suis		Bs20; Bs120: B. suis at 20 and 120 min., respectively
	COG: Cluster of orthologous groups

## Sheet: Virulence Factors
Acid-responsive Brucella genes reported as virulence-related
ID Bµ	ID Bs	COG	Function/Protein	Bs20	Bµ20	Bs120	Bµ120	Victors*	VFPB**
BMI_I28	BR0027	J	SSU ribosomal protein S1p	2.59483	3.33585	2.58884	3.70955	VF
BMI_I191	BR0188	E	5-methyltetrahydrofolate--homocysteine methyltransferase (EC 2,1,1,13), metH	-0.488769	4.7123	0.669735	3.50105	VF
BMI_I241	BR0238	G	Sugar ABC transporter ATP-binding protein	-1.25756	-1.78811	0.199188	0.68508	VF
BMI_I418	BR0414	F	Phosphoribosylamine--glycine ligase (EC 6,3,4,13)	-0.829046	-0.609393	-3.18666	-1.42229	VF
BMI_I520	BR0518	S	WbkB protein	1.83471	1.77785	1.01187	1.70412	VF	VF
BMI_I521	BR0519	G	O-antigen export system ATP-binding protein RfbE	1.82199	2.00268	1.12468	2.79613		VF
BMI_I522	BR0520	G	O-antigen export system permease RfbD	1.39917	2.07456	1.18526	2.1586	VF	VF
BMI_I603	BR0604	T	DNA-binding response regulator	-0.204539	-0.195056	-1.34854	-1.54984	VF
BMI_I836	BR0837	F	Phosphoribosylformylglycinamidine synthase II, PurL	1.70508	0.894027	1.60177	1.46638	VF
BMI_I848	BR0851	M	Lipid A biosynthesis lauroyl acyltransferase	1.35769	1.06523	1.64538	1.33435		VF
BMI_I928	BR0930	E	Cysteine desulfurase (EC 2,8,1,7)	-0.184181	-0.665311	-1.3698	-1.52087	VF
BMI_I931	BR0933	O	Hypothetical protein	-0.500028	1.88237	0.161954	2.28335	VF
BMI_I1058	BR1053	E	Cysteine synthase A	-0.727256	0.350059	1.73771	1.17246	VF
BMI_I1096	BR1084	C	CAIB/BAIF family protein	0.0711056	2.00097	0.86611	2.1324	VF
BMI_I1118	BR1106	O	ATP-dependent protease La, lon (EC 3,4,21,53)	0.200743	-0.0220989	1.49511	0.484722	VF
BMI_I1123	BR1111	R	RNA-binding protein Hfq	-1.54354	-1.1331	-0.0709289	-0.269549	VF
BMI_I1129	BR1117	T	Nitrogen regulation protein NtrC	1.71957	1.24228	1.21733	1.5204	VF
BMI_I1160	BR1149	M	Lipid-A-disaccharide synthase, lpxB (EC 2,4,1,182)	0.966462	1.65866	0.461765	1.37714		VF
BMI_I1162	BR1151	M	Acyl-[acyl-carrier-protein]--UDP-N-acetylglucosamine O-acyltransferase (EC 2,3,1,129)	2.76506	2.96018	1.88769	2.64326		VF
BMI_I1163	BR1152	I	(3R)-hydroxymyristoyl-ACP dehydratase, fabZ	1.75053	1.77959	1.38458	1.91095		VF
BMI_I1388	BR1378	K	Class I aminotransferase	-1.42183	-1.62487	1.33687	1.67989	VF
BMI_I1390	BR1380	E	Ketol-acid reductoisomerase, ilvC (EC 1,1,1,86)	-3.19122	-2.80615	-0.5633	1.13262	VF
BMI_I1402	BR1391	E	Phosphoserine phosphatase, serB (EC 3,1,3,3)	-1.00915	-1.21749	-1.4952	-1.41769	VF
BMI_I1477	BR1465	S	Hypothetical protein	2.13452	1.18277	2.63232	1.1191	VF
BMI_I1550	BR1536	J	Peptidyl-tRNA hydrolase, pth (EC 3,1,1,29)	1.37816	1.92247	1.27484	2.32134	VF
BMI_I1667	BR1646	L	Base-excision DNA repair protein	-0.536317	-0.578149	-0.589541	-1.6027	VF
BMI_I1697	BR1676	K	AsnC family transcriptional regulator	-1.57287	-0.901451	-0.202305	-2.34814	VF
BMI_I1763	BR1744	F	Phosphoribosylaminoimidazole carboxylase, catalytic subunit, PurE (EC 4,1,1,21)	1.86385	0.437014	0.0963542	0.0207025	VF
BMI_I1799	BR1781	C	Pyruvate carboxylase, pyc (EC 6,4,1,1)	-0.202124	-1.56103	0.78543	-0.285327	VF
BMI_I1808	BR1791	E	Branched-chain amino acid ABC transporter permease	-1.37664	-1.62397	-0.912741	0.153617	VF
BMI_I1832	BR1816	F	Bifunctional P-ribosylaminoimidazolecarboxamide formyltransferase/IMP cyclohydrolase, PurH	1.57139	1.1866	1.28556	0.856845	VF
BMI_I1928	BR1906	E	Isopropylmalate isomerase large subunit, LeuC	-1.77238	-1.21375	-2.32709	-0.980557	VF
BMI_I1929	BR1907	J	50S ribosomal protein L19, rplS	0.738578	-0.211364	-1.78102	-1.54703	VF
BMI_I2107	BR2085	E	Imidazole glycerol phosphate synthase subunit HisF	1.63968	1.65501	1.34083	1.71551	VF
BMI_I2147	BR2125	O	Molecular chaperone DnaK	2.039	1.00339	2.07767	0.444752	VF
BMI_I2149	BR2127	I	Phospholipid N-methyltransferase, pmtA	-1.5299	-1.13783	-0.384949	-0.00261803	VF
BMI_II12	BRA0012	Q	Enterobactin synthetase subunit D	-0.0673964	2.29415	-0.875014	1.87417		VF
BMI_II16	BRA0016	S	Isochorismate synthase (EC 5,4,4,2) of siderophore biosynthesis, entC	0.322351	0.384579	2.58767	1.03388		VF
BMI_II17	BRA0017	Q	Enterobactin synthetase subunit F	-0.499118	-0.644174	1.58171	-0.429571		VF
BMI_II37	BRA0037	P	Magnesium ion-transporting ATPase E1-E2 family protein	-6.39598	-6.88066	-5.79431	-8.0929	VF
BMI_II41	BRA0041	T	Sensor histidine kinase	-1.2992	-2.38209	-2.22317	-3.70793	VF
BMI_II66	BRA0064	U	Type IV secretion system protein VirB6	-0.985088	-1.51565	-0.730428	-2.393	VF	VF
BMI_II71	BRA0069	M	type IV secretion system protein VirB1	-1.16512	-1.54176	-0.299363	-1.98126	VF	VF
BMI_II154	BRA0156	N	Flagellar basal body P-ring protein FlgI	1.61763	0.196692	0.669812	-2.02571	VF
BMI_II213	BRA0216	M	Tetraacyldisaccharide 4'-kinase, lpxK	2.05896	2.27031	1.75232	1.99457		VF
BMI_II240	BRA0246	C	Cytochrome c oxidase, subunit III	3.95995	4.87046	1.7982	3.07086	VF
BMI_II245	BRA0251	P	Nitric oxide reductase activation protein NorD	0.558577	6.29627	-0.41412	5.44845	VF
BMI_II308	BRA0314	O	Glutaredoxin-like protein NrdH	-1.06979	-2.64532	0.922411	-2.68279	VF
BMI_II349	BRA0354	K	Transcriptional regulator OxyR	0.419549	1.13991	1.62372	1.57857	VF
BMI_II382	BRA0385	G	Putative xylulose-5-phosphate phosphoketolase (EC 4,1,2,9), xfp	2.10547	3.91589	4.23206	2.4859	VF
BMI_II464	BRA0467	P	Taurine ABC transporter, permease	1.20401	0.415718	1.02518	1.63681	VF
BMI_II503	BRA0508	C	ABC transporter, ATP-binding protein CydD	1.89593	2.79682	1.50308	1.00763	VF
BMI_II504	BRA0509	C	ABC transporter, ATP-binding/permease	2.519	3.76005	2.61955	2.58916	VF
BMI_II506	BRA0511	C	Cytochrome d ubiquinol oxidase subunit II,cydB	1.60363	1.92987	2.24355	1.41068	VF
BMI_II652	BRA0655	G	Glycerol-3-phosphate ABC transporter, periplasmic glycerol-3-P-binding protein, ugpB	-1.89869	-2.06208	-0.509561	-1.03774	VF
BMI_II686	BRA0692	G	Sugar ABC transporter, permease	-2.27787	1.68647	-1.70758	3.32077	VF
BMI_II694	BRA0700	P	Iron compound ABC transporter, periplasmic iron compound-binding protein	1.36016	0.819741	1.64404	0.807574	VF
BMI_II706	BRA0712	K	SIS domain-containing protein	-0.641732	-0.427362	-1.1133	-1.78339	VF
BMI_II718	BRA0725	E	Glycine dehydrogenase [decarboxylating] (glycine cleavage system P protein) (EC 1,4,4,2)	1.59281	3.72459	2.2468	2.828	VF
BMI_II720	BRA0727	E	Glycine cleavage system aminomethyltransferase T, gcvT	0.821466	0.996489	-1.54641	-3.11408	VF
BMI_II771	BRA0778	G	Glucose-6-phosphate 1-dehydrogenase, zwf	0.3491	1.87533	1.28623	1.38412	VF
BMI_II859	BRA0865	C	Erythritol phosphate dehydrogenase EryB (glycerol-3-phosphate dehydrogenase)	2.63643	0.608091	1.99685	-0.0694389	VF
BMI_II860	BRA0866	S	D-erythrulose 4-phosphate dehydrogenase EryC (EC 1,1,1,-)	1.84501	0.522421	1.38658	-0.164431	VF
BMI_II980	BRA0987	R	Cobalamin synthesis protein/P47K family protein	0.810317	0.160449	1.55056	0.709247	VF
BMI_II1005	BRA1012	E	ABC transporter, periplasmic substrate-binding protein	-1.64965	-2.2557	-0.625773	0.411118	VF
BMI_II1128	BRA1122	P	Zinc ABC transporter, periplasmic-binding protein ZnuA	-3.35253	1.77326	2.31217	3.9219	VF
BMI_II1145	BRA1139	N	Flagellar hook protein FlgE	0.0994829	0.240765	0.127422	-2.66069	VF
BMI_II1150	BRA1144	N	Flagellar motor protein MotB	1.76628	0.567041	1.30233	-1.97275	VF
BMI_II1152	BRA1146	N	Flagellar M-ring protein FliF	0.406186	-0.0985404	0.486646	-3.23347	VF
	Bµ: B. microti		Bµ20; Bµ120: B. microti at 20 and 120 min., respectively
	Bs: B. suis		Bs20; Bs120: B. suis at 20 and 120 min., respectively
	COG: Cluster of orthologous groups
* PHIDIAS-Victors database (University of Michigan) (http://www.phidias.us/victors/index.php)
** VFPB: Virulence Factors of Pathogenic Bacteria database (http://www.mgc.ac.cn/VFs/main.htm)
