# Supplementary material for: Comparative Genome-Wide Transcriptome Analysis of Brucella suis and Brucella microti Under Acid Stress at pH 4.5: Cold Shock Protein CspA and Dps Are Associated With Acid Resistance of B. microti
Source: Front Microbiol. 2021 Dec 13;12:794535. doi: 10.3389/fmicb.2021.794535 (PMC8710502; doi:10.3389/fmicb.2021.794535)
Supplement: Supplementary file 4 [file Table_4.XLSX]

## Sheet: Supplementary Table 4
RT-qPCR Validation of RNA-Seq results
				RNA-Seq (log2-FC ratio)					RT-qPCR (log2-FC ratio)1
ID Bµ	ID Bs	COG	Function/Protein	Bs20	Bs120	Bµ20	Bµ120		Bs20	Bs120	Bµ20	Bµ120
BMI_I1462	BR1450	E	5,10-methylenetetrahydrofolate reductase (EC 1,5,1,20)	-0.303809	0.943099	5.9365	4.84935		-0.684709	-0.211441	7.03174	6.47789
BMI_I2111	BR2089	C	Phosphoenolpyruvate carboxykinase [ATP], pckA (EC 4,1,1,49)	-3.34947	-4.05717	-4.93573	-4.28863		-6.02	-3.17	-5.81	-7.51
BMI_I2119	BR2097	H	Adenosylhomocysteinase (EC 3,3,1,1), ahcY	0.277047	1.03594	3.53122	3.32682		0.107839	0.0361682	4.19151	3.77884
BMI_I2179	BR2158	M	Apolipoprotein N-acyltransferase (EC 2,3,1,-)	3.5871	1.76353	5.36767	2.18512		4.53	3.32	4.89	3.79
BMI_I274	BR0269	E	Urease beta subunit (EC 3,5,1,5), ureB	2.36399	3.73909	3.05263	2.14194		2.25712	2.07008	3.73804	2.94918
BMI_I362	BR0357	P	Nitrogen fixation protein FixI	2.53851	3.24928	3.34349	2.89718		2.46594	1.90336	3.63117	3.68507
BMI_I365	BR0360	C	Cytochrome c oxidase, cbb3-type, subunit III, CcoP (EC 1,9,3,1)	2.94073	5.40822	4.79089	4.24498		4.34665	9.25671	10.198	5.37951
BMI_I369	BR0364	P	FUR family transcriptional regulator	-2.2219	-1.74783	-3.16986	-4.19917		-3.4	-4.31	-4.3	-4.34
BMI_II254	BRA0260	Q	Copper-containing nitrite reductase (EC 1,7,2,1)	2.83206	5.76162	7.12	5.47021		2.46009	3.1997	7.82895	6.02667
BMI_II287	BRA0293	H	3-polyprenyl-4-hydroxybenzoate carboxy-lyase UbiX (EC 4,1,1,-)	3.48934	5.48722	7.03232	5.49154		3.49562	4.31713	8.66803	5.66703
BMI_II40	BRA0040	S	Mg2+ transport ATPase, MgtC	-3.92108	-4.58461	-4.93546	-5.84903		-4.55876	-5.93193	-6.30662	-6.34561
BMI_II488	BRA0492	H	Biotin synthase, BioB	0.0608436	1.09479	2.94372	2.51168		-0.612504	-0.129226	2.67921	3.04956
BMI_II851	BRA0857	K	Transcriptional regulator, DeoR family	2.42653	0.698397	0.0337921	0.192611		1.68542	-0.400945	0.359794	0.150575
BMI_II866	BRA0872	G	Fructose-1,6-bisphosphatase class 1, Fbp (EC 3,1,3,11)	-5.64898	-5.75795	-4.95507	-4.04452		-6.78362	-6.45404	-5.84206	-4.46257
BMI_II893	BRA0899	E	Ornithine cyclodeaminase (EC 4,3,1,12), arcB	2.72952	4.07923	4.45481	1.69252		2.64	2.87	5.5	2.62
BMI_I1066	BR1061	R	Alcohol dehydrogenase (EC 1,1,1,1)	2.96941	3.72632	1.67416	-0.168258		2.63524	2.21091	1.27613	0.0139784
BMI_I1463	BR1451	K	ArsR family transcriptional regulator	-0.309701	-0.138588	5.14591	0.701822		-0.550494	-0.937631	6.25246	-0.227948
BMI_I349	BR0344	Q	TRAP dicarboxylate transporter, DctM subunit, putative	-1.53479	-1.91995	-2.96816	-0.160198		-2.28813	-2.70963	-4.70245	0.68167
BMI_II121	BRA0121	N	Flagellar biosynthesis protein FlhB	2.54134	1.44573	1.93105	0.670091		1.26947	-0.568954	1.49818	0.581301
BMI_I1162	BR1151	M	Acyl-[acyl-carrier-protein]--UDP-N-acetylglucosamine O-acyltransferase, LpxA	2.76506	1.88769	2.96018	2.64326		3.08649	1.35702	3.54282	3.41002
BMI_I1237	BR1226	J	50S ribosomal protein L16, RplP	1.06766	3.13071	3.53366	3.79797		0.831155	1.87932	3.23698	4.19449
BMI_I1984	BR1962	E	Asparaginase family protein	-0.00173069	0.572808	2.61679	3.63966		-0.000911206	-0.645277	2.35243	4.35673
BMI_II402	BRA0405	E	Peptide ABC transporter ATP-binding protein	1.11358	-0.076182	2.75326	1.9578		0.608579	-1.13583	2.62581	1.42574
BMI_II403	BRA0406	E	Dihydrodipicolinate synthase (EC 4,2,1,52)	0.837518	0.429157	2.59296	2.45558		-0.480221	-0.907733	2.32465	3.24674
BMI_I818	BR0817	R	metallo-beta-lactamase family protein	1.2282	1.217	2.54998	2.79709		0.976854	-0.675778	2.22936	2.32426
BMI_II1186	BRA1180	G	Sugar ABC transporter, periplasmic sugar-binding protein	0.69798	0.172244	0.77778	-6.35446		0.18	-1.19	0.74	-6.45
BMI_II228	BRA0232	S	FIG00450095: hypothetical protein	1.43679	-1.73149	3.28052	2.56744		0.301716	-2.11022	2.62061	2.52195
BMI_I2170	BR2149	P	DNA starvation/stationary phase protection protein Dps	-0.587751	0.566971	2.84145	2.30977		-1.21977	-0.668949	2.0006	1.61109
BMI_II389	BRA0392	E	Branched-chain amino acid ABC transporter periplasmic protein	-4.62094	-0.580504	-2.87372	1.76392		-5.48538	-1.01152	-2.89676	2.96511
BMI_II858	BRA0864	G	Erythritol kinase EryA (EC 2,7,1,27)	2.41185	0.62695	0.210854	-0.802168		1.93732	-0.95962	0.760444	-0.993159
BMI_II703	BRA0709	K	Transcriptional regulator OxyR ("hydrogen peroxide-inducible genes activator")	-0.465693	-3.79946	0.495119	-0.995529		0.241916	-5.56627	-0.328137	0.837007
BMI_I2187	BR2166	J	Ribosome-binding factor A, RbfA	1.6553	2.47386	2.2047	3.08191		1.68452	3.88921	5.65563	4.27516
BMI_I1988	BR1966	T	Universal stress protein family	1.48366	3.04714	2.27036	0.293759		2.44794	2.61905	2.44146	1.05311
BMI_II925	BRA0931	E	hutG, Formiminoglutamase (FIGase)	2.11523	4.61713	1.51874	1.92679		2.28997	1.38628	2.14584	1.54318
BMI_I1340	BR1328	P	Sulfate ABC transporter permease	1.39218	1.42224	1.09501	2.32121		0.98236	0.474208	0.608323	2.23625
BMI_II788	BRA0794	I	3-ketoacyl-CoA thiolase (EC 2,3,1,16) @ Acetyl-CoA acetyltransferase (EC 2,3,1,9)	-2.66132	0.51362	0.726587	1.54841		-3.28084	-0.203765	0.0517329	1.67478
BMI_I275	BR0270	E	ure1C	2.08	3.56	2.4	1.17		1.42893	1.57043	1.86491	1.14544
BMI_I1652	BR1634	S	Hypothetical protein	2.33865	7.03515	7.02227	6.58005		2.64779	3.24111	5.73477	4.77984
BMI_II271	BRA0276	P	Nitrous oxide reductase maturation protein nosD	-0.15	-1.01	4.7	5.43		-0.70687	0.343397	4.89077	3.1234
BMI_I1246	BR1251	J	Elongation factor Tu	0.0904175	-1.2263	4.40323	4.26265		0.557611	-0.950211	1.62638	2.01529
BMI_I1390	BR1380	E	Ketol-acid reductoisomerase (EC 1,1,1,86), possibly ilvC	-3.19122	-0.5633	-2.80615	1.13262		-4.12629	-0.524522	-4.03712	1.64892
BMI_I686	BR0691	S	FIG00450436: hypothetical protein	0.453245	0.541371	0.933168	1.53506		0.547396	-0.887247	0.887929	1.02466
BMI_I715	BR0720	C	L-lactate permease	-3.84584	-2.39939	-2.89987	-0.0220727		-4.1085	-5.07692	-1.66011	-3.25976
BMI_II231	BRA0235	T	GAF/GGDEF domain-containing protein	-1.01007	-1.0768	3.5532	0.937565		-1.0045	-0.894799	4.36262	1.47686
BMI_II277	BRA0282	C	Pseudoazurin precursor	2.97771	6.95364	6.34548	6.34916		2.70037	4.03908	3.02893	-0.150734
BMI_II158	BRA0160	N	Flagellar biosynthesis protein FliP	3.16819	1.46767	1.27876	-1.85483		2.24105	-0.299941	0.850939	0.753756
BMI_II230	BRA0234	H	ApbE family protein ("Thiamin biosynthesis lipoprotein ApbE")	0.194512	-2.91439	3.33728	1.13116		0.298529	-5.02516	3.26895	1.45578
BMI_I311	BR0305	E	O-succinylhomoserine sulfhydrylase, MetZ	-1.71282	-3.83194	-4.17307	0.0107981		-3.08005	-6.11787	-5.15082	-3.54497
BMI_I1537	BR1522	T	envZ, Osmolarity sensor protein	0.37	0.83	0.91	1.73		-0.149817	-0.826006	-0.173289	0.938957
BMI_II1115	BRA1114	C	Authentic frameshift D-lactate dehydrogenase, dld	-0.144317	-5.37833	1.53772	-5.18847		0.33	-6.95	0.68	-5.9
BMI_II276	BRA0281	T	Transcriptional regulator NnrR (Crp/Fnr family)	0.210423	-1.93907	2.61831	1.48166		0.497899	-3.81221	0.959693	0.429694
BMI_II296	BRA0302	K	Maltose operon transcriptional repressor MalR, LacI family	2.30584	1.02379	0.539273	-0.816499		3.09029	-0.481743	1.73331	-0.525244
BMI_I1154	BR1142	H	Molybdenum cofactor biosynthesis protein C, MoaC	1.46881	1.46912	1.53592	1.9916		-0.527682	-0.53179	-1.56694	0.552785
BMI_II1006	BRA1013	Q	3-ketoacyl-(acyl-carrier-protein) reductase	-2.48865	-1.29703	-3.136	0.0860755		-2.94417	-2.80128	-3.38954	1.1748
BMI_II444	BRA0447	I	Acyl-CoA dehydrogenase	2.38165	3.81257	2.3558	3.25031		1.36081	-0.517096	1.38285	2.63222
BMI_II487	BRA0491	H	8-amino-7-oxononanoate synthase (EC 2,3,1,47)	1.08018	1.57037	4.19179	3.93455		0.739194	-0.928463	3.82846	4.89986
BMI_I1362	BR1351	M	HlyD family secretion protein	3.07682	2.93501	2.83506	-0.269183		2.44801	0.191019	1.3082	-1.14184
BMI_II1145	BRA1139	N	Flagellar hook protein FlgE	0.0994829	0.127422	0.240765	-2.66069		-0.151734	-2.40024	-0.682021	-2.67936
BMI_II898	BRA0904	K	Tex protein	0.151108	0.966933	0.709648	1.86311		-0.620441	-1.5907	0.786255	2.31128
BMI_II1126	BRA1120	R	Cobalamin Synthesis Protein, P47K Family	-3.18353	2.49273	1.02845	2.82287		-4.58407	0.400136	0.781384	3.69487
BMI_II270	BRA0275	C	Nitrous-oxide reductase (EC 1,7,99,6)	-0.361634	-0.422828	4.23315	6.94429		-1.03116	-2.47116	4.60877	7.73016
BMI_II292	BRA0298	C	Respiratory nitrate reductase beta subunit (EC 1,7,99,4), narH	1.48448	4.81977	0.246502	1.98353		0.645741	-1.73028	-0.0956107	2.11146
BMI_II461	BRA0464	V	Pseudogene ABC transporter, ATP-binding protein	0.11024	-0.499519	2.64693	2.5462		0.608223	-1.89962	2.08894	1.94263
BMI_I1679	BR1657	T	Two-component response regulator	-0.814886	0.439055	2.30896	3.18897		-0.33313	-1.46977	1.78718	2.08735
BMI_II847	BRA0853	G	Hypothetical protein	-0.201416	0.416675	2.80503	2.46838		-0.27455	-2.71877	1.72541	1.33846
BMI_I1677	BR1655	T	Sensor histidine kinase	0.40326	0.108516	2.76673	2.32215		0.271691	-1.99359	2.21811	2.45324
BMI_II1056	BRA1055	S	Universal Stress Protein	-2.9532	-1.28989	-1.63675	-3.09019		-3.40949	-2.60579	-2.64849	-3.59947
BMI_II1190	BRA1184	R	Purple acid phosphatase family protein	0.0719901	-1.87296	-0.0784612	-7.07268		0.313021	-1.06964	0.960859	-6.30177
BMI_II1156	BRA1150	G	D-xylose ABC transporter, periplasmic D-xylose-binding protein XylF	-3.09894	-0.831225	-3.23744	-0.0803407		-4.23285	-1.62519	-3.97199	-1.06701
BMI_II225	BRA0228	T	Sensor histidine kinase	2.03769	0.124081	4.41692	3.52458		1.28437	-2.91184	3.37424	1.48376
BMI_II269	BRA0274	K	Transcriptional regulator NosR	3.06527	1.98401	6.71821	4.32845		2.8624	-1.20377	5.32048	4.06897
BMI_II393	BRA0396	I	3-ketoacyl-(acyl-carrier-protein) reductase (EC 1,1,1,100), fabG	-1.28896	0.143305	-2.71718	0.659925		-0.454502	-2.10142	-2.80909	0.347249
BMI_II732	BRA0739	E	Glycine betaine/L-proline ABC transporter, permease protein	0.227287	1.19681	2.05847	2.82409		-0.822865	-1.27159	1.80382	3.89319
BMI_I1985	BR1963	G	Major facilitator family transporter	-0.331626	-0.45274	3.00849	3.10216		-1.0974	-2.79688	2.48219	3.64466
BMI_I1200	BR1189	I	Propionyl-CoA carboxylase, alpha subunit, PccA	1.22936	1.61194	4.67042	4.56646		0.0617422	-0.557492	4.24968	5.95993
BMI_I273	BR0268	E	ure1A	2.55	3.7	2.78	1.8		2.03612	1.13586	2.13099	1.42423
BMI_II485	BRA0489	H	bioA, adenosylmethionine-8-amino-7-oxononanoate transaminase	1.44	2.04	3.35	4.06		0.738035	0.547108	1.65724	2.07052
BMI_II249	BRA0255	R	PaaD-like protein (DUF59), Fe-S cluster assembly	-0.01	-0.64	3.38	3.64		-0.0480762	-1.7274	2.0687	2.75855
BMI_I1211	BR1200	P	Alkaline phosphatase (EC 3,1,3,1), phoA	0.826781	-1.19943	0.910831	-6.41054		0.412341	-3.20353	1.24206	-8.51789
BMI_I332	BR0326	M	LrgB family protein (Putative effector of murein hydrolase)	-1.83547	-1.28624	0.800643	-4.07629		-3.18501	-2.15813	1.25717	-3.63698
BMI_I733	BR0735	S	FIG00451123: hypothetical protein	0.512733	0.895149	0.964711	1.80225		1.28738	-0.33685	0.979096	1.28181
BMI_I288	BR0282	F	Dihydropyrimidine dehydrogenase (EC 1,3,1,2)	-1.21441	-3.18273	-4.02548	-0.156119		-1.54968	-4.19563	-4.56789	0.204893
BMI_II1114	BRA1113	T	PemK family protein, possible growth inhibitor	-0.611617	-3.81076	0.910876	-2.55102		-1.21869	-6.24858	0.341135	-4.0664
BMI_II171	BRA0174	C	Cytochrome c2, cycA	1.45887	3.10196	4.18268	3.46086		2.64447	2.26428	4.80319	3.75443
BMI_II42	BRA0042	T	DNA-binding response regulator, LuxR family	-1.3455	-2.28385	-1.96926	-4.11748		-2.29625	-3.82887	-2.90209	-4.26469
BMI_I1096	BR1084	C	CAIB/BAIF family protein	0.0711056	0.86611	2.00097	2.1324		1.2407	-0.0165985	1.62578	1.3428
BMI_II385	BRA0388	Q	Heme-thiolate monooxygenase	1.62	-0.33	4.67	3.27		0.880923	-0.359785	2.99662	2.5351
BMI_II226	BRA0229	T	Pseudogene, point mutation, DNA-binding response regulator	1.63553	0.963986	2.87763	0.140941		1.07203	-0.993817	2.18466	1.97647
BMI_II408	BRA0411	K	ROK Family Protein	-1.42082	-2.41315	1.56347	1.45624		-1.73992	-5.00057	1.63211	1.68653
BMI_I200	BR0196	T	Transcriptional regulator, Crp/Fnr family	-1.06219	-2.23596	-1.23085	-2.39668		-1.90619	-5.02022	-2.98461	-3.0784
BMI_I140	BR0137	K	Dna binding response regulator RegA	-1.23476	-2.53914	-0.877316	-1.36418		-2.18	-4.54	-2.63	-0.67
BMI_I1373	BR1363	E	ureT	1.57	0.52	1.58	0.98		0.714599	-0.354092	0.295476	0.75313
BMI_II243	BRA0249	P	Nitric-oxide reductase subunit B (EC 1,7,99,7)	1.16108	1.20962	4.9635	6.73826		1.28387	2.04423	5.0735	8.52096
BMI_II580	BRA0586	U	Hypothetical protein ("Type IV secretory pathway, VirJ component")	2.00355	1.35895	2.93925	1.99848		1.18669	-1.97134	3.06366	2.11193
BMI_I426	BR0423	K	Pseudogene frameshift Cold shock protein CspA	NA	NA	3.82612	6.67299		1.52658	2.12349	3.45729	7.64346
									14	29	9	12		Number of not validated genes
									85.1064	69.1489	90.5263	87.3684		% Validation
	1The relative fold change (gene of interest pH 4.5/ gene pH 7.0) = 2-ΔΔCt, where ΔCt (gene of interest) = Ct (gene of interest pH 4.5 or pH 7.0) - Ct (reference gene) and ΔΔCt (gene of interest) = ΔCt (gene pH 4.5) -ΔCt (gene pH 7.0).
	log2-FC ratio: log2-fold change ratio
	Bµ: B. microti		Bµ20; Bµ120: B. microti at 20 and 120 min., respectively
	Bs: B. suis		Bs20; Bs120: B. suis at 20 and 120 min., respectively
	COG: Cluster of orthologous groups
	Color code: boxes in pink do not match the RNA-Seq values for the corresponding condition; boxes marked in green do match their corresponding RNA-Seq values.
	Threshold RNA-Seq: log2-fold change ≥1.50 or ≤-1.50
	Threshold RT-qPCR: log2-fold change ≥1.20 or ≤-1.20
