# Supplementary material for: Comparative Genome-Wide Transcriptome Analysis of Brucella suis and Brucella microti Under Acid Stress at pH 4.5: Cold Shock Protein CspA and Dps Are Associated With Acid Resistance of B. microti
Source: Front Microbiol. 2021 Dec 13;12:794535. doi: 10.3389/fmicb.2021.794535 (PMC8710502; doi:10.3389/fmicb.2021.794535)
Supplement: Supplementary file 5 [file Table_5.XLSX]

## Sheet: Suppl Table 5
Denitrification-related genes
ID Bµ	ID Bs	COG	Function/Protein	Bs20	Bµ20	Bs120	Bµ120
BMI_II241	BRA0247	S	Nitric oxide reductase activation protein NorF	3.47794	5.71248	3.26899	4.69798
BMI_II242	BRA0248	C	Nitric-oxide reductase small subunit (EC 1,7,99,7), norC	1.97165	4.92411	4.07823	7.80899
BMI_II243	BRA0249	P	Nitric-oxide reductase subunit B (EC 1,7,99,7)	1.16108	4.9635	1.20962	6.73826
BMI_II244	BRA0250	R	Nitric oxide reductase activation protein NorQ	0.910719	6.07992	0.622838	6.83241
BMI_II245	BRA0251	P	Nitric oxide reductase activation protein NorD	0.558577	6.29627	-0.41412	5.44845
BMI_II254	BRA0260	Q	Copper-containing nitrite reductase (EC 1,7,2,1)	2.83206	7.12	5.76162	5.47021
BMI_II255	BRA0261	S	Nitrite reductase accessory protein NirV	2.7694	7.36855	5.53877	6.01735
BMI_II269	BRA0274	K	Nitrous oxide reductase maturation protein NosR	3.06527	6.71821	1.98401	4.32845
BMI_II270	BRA0275	C	Nitrous-oxide reductase (EC 1,7,99,6)	-0.361634	4.23315	-0.422828	6.94429
BMI_II271	BRA0276	P	Nitrous oxide reductase maturation protein NosD	-0.154198	4.7049	-1.01155	5.42985
BMI_II272	BRA0277	V	Nitrous oxide reductase maturation protein NosF (ATPase)	0.220375	7.13299	0.000740858	5.73583
BMI_II273	BRA0278	R	Nitrous oxide reductase maturation transmembrane protein NosY	-0.716835	6.72214	0.100728	6.51727
BMI_II274	BRA0279	C	Nitrous oxide reductase maturation protein, outer-membrane lipoprotein NosL	-0.612624	7.79536	1.12088	7.91884
BMI_II276	BRA0281	T	Nitric oxide -responding transcriptional regulator NnrR (Crp/Fnr family)	0.210423	2.61831	-1.93907	1.48166
BMI_II290	BRA0296	C	Respiratory nitrate reductase gamma chain (EC 1,7,99,4), narl	1.13022	0.558012	4.36998	1.8883
BMI_II291	BRA0297	C	Respiratory nitrate reductase, delta subunit, NarJ (EC 1,7,99,4)	1.87873	0.606415	4.89828	2.81046
BMI_II292	BRA0298	C	Respiratory nitrate reductase beta subunit (EC 1,7,99,4), narH	1.48448	0.246502	4.81977	1.98353
BMI_II293	BRA0299	C	Respiratory nitrate reductase alpha chain (EC 1,7,99,4), narG	1.70184	-0.0373441	4.61304	1.83549
BMI_II294	BRA0300	P	Nitrite extrusion protein NarK	1.77654	0.438725	4.58604	1.36059
	Bµ: B. microti		Bµ20; Bµ120: B. microti at 20 and 120 min., respectively
	Bs: B. suis		Bs20; Bs120: B. suis at 20 and 120 min., respectively
	COG: Cluster of orthologous groups

## Sheet: Suppl Table 6
SahR regulon genes
ID Bµ	ID Bs	COG	Function/Protein	Bs20	Bµ20	Bs120	Bµ120
BMI_I2119	BR2097	H	Adenosylhomocysteinase (EC 3,3,1,1), ahcY	0.277047	3.53122	1.03594	3.32682
BMI_I191	BR0188	E	5-methyltetrahydrofolate--homocysteine methyltransferase (EC 2,1,1,13)	-0.488769	4.7123	0.669735	3.50105
BMI_I1462	BR1450	E	5,10-methylenetetrahydrofolate reductase (EC 1,5,1,20)	-0.303809	5.9365	0.943099	4.84935
BMI_I1463	BR1451	K	Transcriptional regulator, ArsR family / Methyltransferase fusion	-0.309701	5.14591	-0.138588	0.647209
	Bµ: B. microti		Bµ20; Bµ120: B. microti at 20 and 120 min., respectively
	Bs: B. suis		Bs20; Bs120: B. suis at 20 and 120 min., respectively
	COG: Cluster of orthologous groups

## Sheet: Suppl Table 7
List of acid-responsive genes, pseudogenes in B. suis
ID Bµ	ID Bs	Function/Protein	Bs20	Bµ20	Bs120	Bµ120
BMI_I149	BR0146	Pseudogene frameshift, malic enzyme	NA	-2.70316	NA	0.531187
BMI_I426	BR0423	Pseudogene frameshift, Cold shock protein cspA	NA	3.82612	NA	6.67299
BMI_I515	BR0513	ISBm3, transposase, programmed frameshift	-1.33629	-1.03271	-1.78598	-1.06534
BMI_I1030	BR1027	Pseudogene, point mutation, Thioredoxin reductase	NA	-0.147464	NA	-2.97489
BMI_I1654	BR1636	Pseudogene, GMC family oxidoreductase	NA	3.19646	NA	3.42798
BMI_I1976	BR1954	Pseudogene frameshift, amino acid ABC transporter, permease protein	NA	-2.86899	NA	0.91661
BMI_II122	BRA0122	Pseudogene fliG point mutation	2.35856	0.971431	1.37194	0.253783
BMI_II226	BRA0229	Pseudogene, point mutation, DNA-binding response regulator	1.63553	2.87763	0.963986	0.140941
BMI_II391	BRA0394	Pseudogene frameshift. Branched-chain amino acid ABC Transporter, ATP-binding/permease	-3.03447	-2.60721	-0.405323	1.14424
BMI_II461	BRA0464	Pseudogene ABC transporter, ATP-binding protein	0.11024	2.64693	-0.499519	2.5462
BMI_II630	BRA0633	Pseudogene frameshift, hypothetical protein (possible saccharopine dehydrogenase)	2.86322	2.28759	3.85863	0.644647
BMI_II660	BRA0663	Pseudogene, frameshift, hypothetical protein	1.08171	0.942259	-0.636056	-3.53761
BMI_II1105	BRA1104	Pseudogene frameshift, Spermidine/putrescine ABC transporter (periplasmic protein)	-0.442768	-1.58548	-3.17131	-0.827159
BMI_II1108	BRA1107	Pseudogene, point mutation, spermidine/putrescine ABC transporter, ATP-binding protein	-0.748048	-0.462292	-2.9524	-2.09143
BMI_II1115	BRA1114	Pseudogene frameshift, D-lactate dehydrogenase, dld	-0.144317	1.53772	-5.37833	-5.18847
	Bµ: B. microti
	Bs: B. suis
	Bs20; Bs120: B. suis at 20 and 120 min., respectively
	Bµ20; Bµ120: B. microti at 20 and 120 min., respectively

## Sheet: Suppl Table 8
Cold shock response genes				RNA-Seq (log-2 fold change)
ID Bµ	ID Bs	COG	Function/Protein	Bs20	Bµ20	Bs120	Bµ120
BMI_I426	BR0423	K	Cold shock protein CspA (pseudogene B. suis)	NA	3.82612	NA	6.67299
BMI_I1507	BR1492	K	Cold-shock family protein	0.181341	0.24713	1.63753	2.86056
BMI_I1528	BR1514	K	Cold-shock family protein	-0.154695	0.708661	1.16789	2.01455
BMI_I1425	BR1413	L	DNA helicase II	0.686416	1.5033	0.719124	1.18178
BMI_I1722	BR1702	L	Holliday junction DNA helicase RuvB	0.922516	1.01268	0.497332	1.62491
BMI_II601	BRA0605	K	Exoribonuclease R (VacB/RNase II), RNAse R, rnr	0.621715	0.671125	1.30703	1.81496
	Bµ: B. microti		Bµ20; Bµ120: B. microti at 20 and 120 min., respectively
	Bs: B. suis		Bs20; Bs120: B. suis at 20 and 120 min., respectively
	COG: Cluster of orthologous groups

## Sheet: Suppl Table 9
suf operon genes
Bµ ID	Bs ID	COG	Function/Protein	Bs20	Bµ20	Bs120	Bµ120
BMI_I930	BR0932	O	FeS assembly ATPase SufC	-0.44325	1.32548	0.743142	1.78811
BMI_I931	BR0933	O	FeS assembly protein SufD	-0.500028	1.88237	0.161954	2.28335
BMI_I932	BR0934	E	Cysteine desulfurase, SufS subfamily	-0.280174	1.56125	-0.112575	1.41377
BMI_I933	BR0935	R	FeS assembly Suf system protein	0.0498465	2.20307	0.42849	1.26354
	Bµ: B. microti		Bµ20; Bµ120: B. microti at 20 and 120 min., respectively
	Bs: B. suis		Bs20; Bs120: B. suis at 20 and 120 min., respectively
	COG: Cluster of orthologous groups

## Sheet: Suppl Table 10
Genes related to outer membrane structures
LPS-related genes
ID Bµ	ID Bs	COG	Function/Protein	Bs20	Bµ20	Bs120	Bµ120
BMI_I848	BR0851	M	Lipid A biosynthesis lauroyl acyltransferase, LpxA	1.35769	1.06523	1.64538	1.33435
BMI_I1161	BR1150	S	LpxI family protein involved in lipid A biosynthesis	3.43617	3.41912	2.03738	2.90089
BMI_I521	BR0519	G	O-antigen export system ATP-binding protein RfbE	1.82199	2.00268	1.12468	2.79613
BMI_I522	BR0520	G	O-antigen export system permease RfbD	1.39917	2.07456	1.18526	2.1586
BMI_I1160	BR1149	M	Lipid-A-disaccharide synthase, LpxB	0.966462	1.65866	0.461765	1.37714
BMI_II213	BRA0216	M	Tetraacyldisaccharide 4'-kinase, LpxK	2.05896	2.27031	1.75232	1.99457
BMI_I520	BR0518	S	WbkB protein	1.83471	1.77785	1.01187	1.70412
Outer membrane proteins
ID Bµ	ID Bs	COG	Function/Protein	Bs20	Bµ20	Bs120	Bµ120
BMI_I1576	BR1562	M	Outer membrane protein W family	2.15693	4.53607	5.71136	3.20568
BMI_I1639	BR1622	M	Outer membrane protein Omp31, omp31-1	1.1394	2.26276	2.78185	2.58073
BMI_II169	BRA0173	U	Outer membrane autotransporter	-0.517666	-2.16373	-1.87337	-2.00752
BMI_II420	BRA0423	M	Outer membrane protein, omp31-2	0.555371	0.0526098	1.5059	1.56068
	Bµ: B. microti		Bµ20; Bµ120: B. microti at 20 and 120 min., respectively
	Bs: B. suis		Bs20; Bs120: B. suis at 20 and 120 min., respectively
	COG: Cluster of orthologous groups

## Sheet: Suppl Table 11
Flagellar machinery genes
ID Bµ	ID Bs	COG	Function/Protein	Bs20	Bµ20	Bs120	Bµ120
BMI_II121	BRA0121	N	Flagellar biosynthesis protein FlhB	2.54134	1.93105	1.44573	0.670091
BMI_II122	BRA0122	N	Pseudogene fliG point mutation (B. suis)	2.35856	0.971431	1.37194	0.253783
BMI_II123	BRA0123	N	Flagellar motor switch protein FliN	1.74959	-0.03441	1.46883	-1.13632
BMI_II125	BRA0125	N	Flagellar motor switch protein FliM	1.60222	0.878985	0.704325	-1.76769
BMI_II128	BRA0128	N	Flagellar basal-body rod protein FlgF	0.166395	0.528566	0.52333	-1.59911
BMI_II129	BRA0129	N	Flagellum-specific ATP synthase FliI	1.77676	0.335033	0.973578	-2.22247
BMI_II149	BRA0151	N	Flagellar basal-body rod protein FlgB	0.577265	0.611435	0.438038	-1.80744
BMI_II150	BRA0152	N	Flagellar basal-body rod protein FlgC	0.669668	-0.23502	0.159481	-2.13632
BMI_II151	BRA0153	N	Flagellar hook-basal body complex protein FliE	1.07054	0.458664	0.874566	-2.65827
BMI_II154	BRA0156	N	Flagellar basal body P-ring protein FlgI	1.61763	0.196692	0.669812	-2.02571
BMI_II156	BRA0158	N	Flagellar basal body L-ring protein FlgH	2.2196	1.34904	1.29667	0.521953
BMI_II157	BRA0159	S	Flagellar biosynthesis protein FliL	2.53365	0.306726	1.15621	-1.62123
BMI_II158	BRA0160	N	Flagellar biosynthesis protein FliP	3.16819	1.27876	1.46767	-1.85483
BMI_II1137	BRA1131	N	Flagellar biosynthesis protein FliR	1.59617	0.578268	0.765576	-1.5318
BMI_II1138	BRA1132	N	Flagellar biosynthesis protein FlhA	0.538948	0.042774	0.458653	-1.78574
BMI_II1139	BRA1133	N	Flagellar biosynthesis protein FliQ	2.07691	0.824962	0.437679	-0.766794
BMI_II1140	BRA1134	N	Flagellar basal body rod modification protein	1.54074	0.931404	0.801892	0.394198
BMI_II1144	BRA1138	N	Flagellar hook-associated protein FlgK	0.815734	-0.00846158	0.303061	-2.23846
BMI_II1145	BRA1139	N	Flagellar hook protein FlgE	0.0994829	0.240765	0.127422	-2.66069
BMI_II1148	BRA1142	N	Flagellar hook-length control protein FliK (mot-D like protein)	2.41563	-0.0349598	0.984647	-1.38489
BMI_II1150	BRA1144	N	Flagellar motor protein MotB	1.76628	0.567041	1.30233	-1.97275
BMI_II1152	BRA1146	N	Flagellar M-ring protein FliF	0.406186	-0.0985404	0.486646	-3.23347
BMI_II1153	BRA1147	N	Flagellin protein FlaA	-0.755539	-1.02892	-2.76185	-3.20654
					No significant differential expression pH 4.5/7
	Bµ: B. microti		Bµ20; Bµ120: B. microti at 20 and 120 min., respectively
	Bs: B. suis		Bs20; Bs120: B. suis at 20 and 120 min., respectively
	COG: Cluster of orthologous groups

## Sheet: Suppl Table 12
Heat shock response genes
ID Bµ	ID Bs	COG	Function/Protein	Bs20	Bµ20	Bs120	Bµ120
BMI_I166	BR0163	O	Hsp20 family protein	1.88708	0.705945	1.93188	0.27766
BMI_I309	BR0303	O	Hsp33-like chaperonin, HslO	1.71593	1.4566	2.04488	2.56848
BMI_I1829	BR1813	O	Heat shock protein HtpX	1.04707	0.657968	2.05759	-0.306431
BMI_II53	BRA0051	O	16 kDa heat shock protein A, IbpA	1.93973	0.18228	2.33748	-0.632507
BMI_I2147	BR2125	O	Molecular chaperone DnaK	2.039	1.00339	2.07767	0.444752
BMI_I2148	BR2126	O	Chaperone protein DnaJ	2.14249	1.174	2.28957	0.764202
BMI_II192	BRA0195	O	Chaperonin GroEL, 60 kDa chaperone family	0.944262	1.79459	1.77216	-0.509128
BMI_II193	BRA0196	O	Co-chaperonin GroES	0.687356	1.69556	1.3595	-0.632359
BMI_I1681	BR1658	K	RNA polymerase sigma factor RpoE	0.242733	2.95509	-0.0817977	1.92172
BMI_I1781	BR1763	K	RNA polymerase factor sigma-32, RpoH2	-0.849717	1.49707	-0.724844	-0.0229075
BMI_I400	BR0396	O	Periplasmic serine protease (ClpP class) Protease IV	1.41	0.34	1.89	1.08
BMI_I568	BR0568	E	Protease II, PtrB	0.6	0.3	-1.36	2.08
BMI_1118	BR1106	O	ATP-dependent protease La, lon	0.2	-0.02	1.5	0.48
BMI_1884	BR1864	O	ATP-dependent Clp protease, ATP-binding subunit ClpB	1.62	0.23	2.53	-0.17
BMI_I2101	BR2079	O	ATP-dependent protease, ATP-binding subunit HslU	0.88	0.21	2.52	1.17
BMI_I2102	BR2080	O	ATP-dependent protease, peptidase subunit, HslV	0.42	-0.21	1.61	0.41
BMI_II283	BRA0289	O	Protease	3	6.57	5.39	5.53
					No significant differential expression pH 4.5/7
	Bµ: B. microti		Bµ20; Bµ120: B. microti at 20 and 120 min., respectively
	Bs: B. suis		Bs20; Bs120: B. suis at 20 and 120 min., respectively
	COG: Cluster of orthologous groups

## Sheet: Suppl Table 13
Genes encoding transporters
ID Bµ	ID Bs	COG	Function/Protein	Bs20	Bµ20	Bs120	Bµ120	Victors*	Type**
BMI_II955	BRA0961	P	ABC transporter ATP-binding protein	1.01599	1.08864	-0.523553	1.53874		ABC-transporters
BMI_II503	BRA0508	C	ABC transporter ATP-binding protein CydD	1.89593	2.79682	1.50308	1.00763	+
BMI_I89	BR0086	Q	ABC transporter ATP-binding protein YvcR	1.97642	0.0341441	1.57124	-0.197242
BMI_II504	BRA0509	C	ABC transporter involved in cytochrome bd, CydC	2.519	3.76005	2.61955	2.58916	+
BMI_I98	BR0095	O	ABC transporter involved in cytochrome c biogenesis, CcmB subunit	1.60917	1.65216	0.454655	0.478761
BMI_I228	BR0225	M	ABC transporter periplasmic substrate-binding protein	-1.66189	-1.40507	-0.546559	-0.939012
BMI_I1360	BR1349	V	ABC transporter permease	3.12417	4.60921	4.81383	3.94593
BMI_II779	BRA0785	E	ABC transporter permease protein	1.4333	1.50991	0.922597	0.825557
BMI_I1361	BR1350	V	ABC transporter, ATP binding/permease protein	3.418	4.33118	5.48977	3.45651
BMI_I1734	BR1715	V	ABC transporter, ATP binding/permease protein	1.449	1.06039	1.55202	0.952804
BMI_II9	BRA0009	R	ABC transporter, ATP-binding protein	1.19498	0.483209	1.52228	1.66545
BMI_II465	BRA0468	P	ABC transporter, ATP-binding protein	1.48074	-1.08335	1.93727	1.26225
BMI_II528	BRA0534	R	ABC transporter, ATP-binding protein	1.61707	1.60986	1.80991	2.20305
BMI_II712	BRA0718	E	ABC transporter, ATP-binding protein	-0.602972	-1.5744	-1.30421	-1.18984
BMI_II803	BRA0809	G	ABC transporter, ATP-binding protein	0.182191	-2.72469	1.78059	0.294494
BMI_II1105	BRA1104	E	ABC transporter, periplasmic spermidine putrescine-binding protein PotD (TC 3.A.1.11.1)	-0.442768	-1.58548	-3.17131	-0.827159
BMI_II115	BRA0115	P	ABC transporter, periplasmic substrate-binding protein	-1.90456	-1.73987	-0.807015	-1.62784
BMI_II804	BRA0810	R	ABC transporter, periplasmic substrate-binding protein	-0.239364	-3.12975	0.201535	-0.716302
BMI_II1005	BRA1012	E	ABC transporter, periplasmic substrate-binding protein	-1.64965	-2.2557	-0.625773	0.411118	+
BMI_I1024	BR1021	Q	ABC transporter, periplasmic substrate-binding protein, putative	0.979231	1.53517	1.48927	2.03267
BMI_II956	BRA0962	P	ABC transporter, permease protein	1.13914	1.74428	1.75234	2.63839
BMI_I90	BR0087	Q	ABC transporter, permease protein, putative	1.85112	0.652626	1.9912	0.366269
BMI_I1981	BR1959	E	ABC-type polar amino acid transport system protein	-1.50321	-1.76076	-0.491275	-0.324799
BMI_I739	BR0741	E	Amino acid ABC transporter periplasmic amino acid-binding protein	-2.44198	-2.91523	-1.42523	0.791873
BMI_I742	BR0744	E	Amino acid ABC transporter permease	-1.98948	-1.98512	-1.94398	1.23022
BMI_I1978	BR1956	E	Amino acid ABC transporter, ATP-binding protein	-2.57645	-2.52377	-0.7993	-0.898756
BMI_II679	BRA0684	E	Amino acid ABC transporter, ATP-binding protein	1.46127	1.908	2.47479	3.26156
BMI_I1975	BR1953	E	Amino acid ABC transporter, periplasmic amino acid-binding protein	-2.54142	-2.53279	0.014371	-0.327862
BMI_II628	BRA0631	E	Amino acid ABC transporter, periplasmic amino acid-binding protein	0.58392	-0.820715	1.02198	1.7624
BMI_II629	BRA0632	E	Amino acid ABC transporter, periplasmic amino acid-binding protein	1.88188	1.96195	3.02684	2.54824
BMI_II942	BRA0948	E	Amino acid ABC transporter, periplasmic amino acid-binding protein	-0.111933	-0.608809	-1.38221	-1.62601
BMI_I1977	BR1955	E	Amino acid ABC transporter, permease protein	-3.80842	-3.19892	-0.977554	-0.400483
BMI_II678	BRA0683	E	Amino acid ABC transporter, permease protein	0.777989	1.44271	1.82671	3.3798
BMI_I1976	BR1954	E	Amino acid ABC transporter, permease protein (Bs pseudogene)	NA	-2.86899	NA	0.91661
BMI_I741	BR0743	E	Amino acid ABC transporter, permease protein 2	-2.21624	-2.82322	-2.00361	0.7819
BMI_II1181	BRA1175	E	Branched chain amino acid ABC transporter, ATP-binding/permease	0.0367435	-0.664133	-1.82563	-1.40673
BMI_II24	BRA0024	E	Branched chain amino acid ABC transporter, periplasmic amino acid-binding protein	-0.72321	-1.22966	-1.79222	0.0108806
BMI_I1806	BR1789	E	Branched-chain amino acid ABC transporter ATP-binding protein	-0.308708	-0.825828	-0.066235	1.5547
BMI_I1808	BR1791	E	Branched-chain amino acid ABC transporter permease	-1.37664	-1.62397	-0.912741	0.153617	+
BMI_II950	BRA0956	E	Branched-chain amino acid ABC transporter permease	1.02781	-1.89839	-0.518492	0.479213
BMI_II948	BRA0954	E	Branched-chain amino acid ABC transporter, ATP-binding protein	0.647546	-3.32995	0.0181531	1.65302
BMI_II391	BRA0394	E	Branched-chain amino acid ABC Transporter, ATP-binding/permease (Bs pseudogene)	-3.03447	-2.60721	-0.405323	1.14424
BMI_II947	BRA0953	E	Branched-chain amino acid ABC transporter, periplasmic amino acid-binding protein	-0.290309	-3.62237	0.737445	2.29818
BMI_II1199	BRA1193	E	Branched-chain amino acid ABC transporter, periplasmic amino acid-binding protein	-1.72002	-1.61495	0.0137711	0.171224
BMI_II1179	BRA1173	E	Branched-chain amino acid ABC transporter, periplasmic amino acid-binding protein, putative	-0.626222	-1.8782	-1.73573	-1.88944
BMI_II646	BRA0649	E	Branched-chain amino acid ABC transporter, permease	-0.439553	0.0136196	-1.15419	-2.02084
BMI_II647	BRA0650	E	Branched-chain amino acid ABC transporter, permease	1.02929	1.55676	-0.294994	0.357672
BMI_II1180	BRA1174	E	Branched-chain amino acid ABC transporter, permease	0.189695	-2.03441	-2.60428	-1.18643
BMI_I1378	BR1368	P	Cobalt ABC transporter ATP-binding protein	2.10701	1.68775	1.24213	1.308
BMI_II747	BRA0754	P	Cobalt ABC transporter, ATP-binding component CbtL	0.765941	0.594978	2.00808	1.56694
BMI_I1377	BR1367	P	Cobalt ABC transporter, permease protein, cbiQ or nikQ	2.34724	1.62221	1.83163	1.79675
BMI_II461	BRA0464	V	Daunorubicin resistance ATP-binding protein drrA (Bs pseudogene)	0.11024	2.64693	-0.499519	2.5462
BMI_I1596	BR1583	E	Dipeptide ABC transporter ATP-binding protein	0.94765	2.00615	-2.03387	-0.250484
BMI_I1598	BR1585	E	Dipeptide ABC transporter permease	0.471554	-0.0915127	-1.52909	1.49561
BMI_II1158	BRA1152	G	D-xylose ABC transporter permease, xylH	-2.13114	-1.90303	-0.924065	0.0234951
BMI_II1156	BRA1150	G	D-xylose ABC transporter, periplasmic D-xylose-binding protein XylF	-3.09894	-3.23744	-0.831225	-0.0803407
BMI_II714	BRA0720	P	Ferric iron ABC transporter, iron-binding protein	-1.92863	-3.30432	-1.26563	-1.64275
BMI_II713	BRA0719	P	Ferric iron ABC transporter, permease protein	-1.01042	-2.48635	-1.11297	-0.647357
BMI_I930	BR0932	O	FeS assembly ATPase SufC	-0.44325	1.32548	0.743142	1.78811
BMI_II1189	BRA1183	G	Glycerol-3-phosphate ABC transporter, ATP-binding protein UgpC (TC 3,A,1,1,3)	0.833479	0.267271	-1.1467	-7.04189
BMI_II687	BRA0693	G	Glycerol-3-phosphate ABC transporter, periplasmic glycerol-3-phosphate-binding protein (TC 3,A,1,1,3)	-2.09655	1.99308	-1.0774	4.10667
BMI_II1186	BRA1180	G	Glycerol-3-phosphate ABC transporter, periplasmic glycerol-3-phosphate-binding protein (TC 3,A,1,1,3)	0.69798	0.77778	0.172244	-6.35446
BMI_II652	BRA0655	G	Glycerol-3-phosphate ABC transporter, periplasmic glycerol-3-phosphate-binding protein, ugpB	-1.89869	-2.06208	-0.509561	-1.03774	+
BMI_II1188	BRA1182	G	Glycerol-3-phosphate ABC transporter, permease protein UgpA (TC 3,A,1,1,3)	1.00461	0.607118	-0.666659	-7.18599
BMI_II733	BRA0740	E	Glycine betaine/L-proline ABC transporter ATP-binding protein	0.833915	0.810747	1.13922	1.92532
BMI_II731	BRA0738	E	Glycine betaine/L-proline ABC transporter periplasmic glycine betaine-binding protein	-1.07235	0.574678	0.140928	2.78227
BMI_II732	BRA0739	E	Glycine betaine/L-proline ABC transporter permease	0.227287	2.05847	1.19681	2.82409
BMI_I1592	BR1579	E	Glycine betaine/L-proline ABC transporter, periplasmic glycine betaine-binding protein, putative	-1.32228	-1.60014	-0.291978	-0.582547
BMI_I1593	BR1580	E	Glycine betaine/L-proline ABC transporter, permease protein, putative	-1.18491	-1.62292	-0.0263298	-0.0909658
BMI_I216	BR0213	P	Hydroxymethylpyrimidine ABC transporter, substrate-binding component	-0.972056	-1.04213	-0.762172	-2.54632
BMI_I1355	BR1344	P	Iron compound ABC transporter ATP-binding protein	1.56168	2.34407	0.607967	0.602393
BMI_I1356	BR1345	P	Iron compound ABC transporter permease	1.8355	2.11424	0.781348	0.934332
BMI_II674	BRA0678	P	Iron compound ABC transporter, ATP-binding protein	0.384073	1.70488	-0.0388919	1.4304
BMI_II694	BRA0700	P	Iron compound ABC transporter, periplasmic iron compound-binding protein	1.36016	0.819741	1.64404	0.807574	+
BMI_II673	BRA0677	P	Iron compound ABC transporter, permease	0.692831	0.899858	0.262098	1.59962
BMI_II693	BRA0699	P	Iron compound ABC transporter, permease	1.91306	1.87923	1.03748	1.54565
BMI_II677	BRA0682	E	L-Cystine ABC transporter, periplasmic cystine-binding protein	-0.366418	0.733133	1.8127	1.56585
BMI_II91	BRA0089	P	Molybdate ABC transporter, permease, modB	2.06561	1.73329	-1.0515	0.910144
BMI_II92	BRA0090	P	Molybdenum ABC transporter, ATP-binding protein, modC	2.19222	2.24267	0.0421577	1.47807
BMI_II90	BRA0088	P	Molybdenum ABC transporter, periplasmic molybdenum-binding protein, modA	1.86681	1.28712	-1.30235	0.874342
BMI_II8	BRA0008	R	Nucleoside ABC transporter, permease protein 1	2.14928	1.71829	2.05722	2.57448
BMI_II7	BRA0007	R	Nucleoside ABC transporter, permease protein 2	2.61352	1.72916	2.43761	2.60372
BMI_II1098	BRA1097	E	Oligopeptide ABC transporter, periplasmic oligopeptide-binding protein	-0.606856	-2.1684	-0.548088	0.676655
BMI_II532	BRA0538	E	Oligopeptide ABC transporter, periplasmic oligopeptide-binding protein OppA (TC 3,A,1,5,1)	-0.593873	-0.883612	0.984051	1.61068
BMI_II530	BRA0536	E	Oligopeptide ABC transporter, permease	1.65623	0.918998	1.65289	2.06154
BMI_II401	BRA0404	E	Peptide ABC transporter ATP-binding protein	0.663393	2.92794	-0.546686	2.46196
BMI_II402	BRA0405	E	Peptide ABC transporter ATP-binding protein	1.11358	2.75326	-0.076182	1.9578
BMI_II1079	BRA1078	E	Peptide ABC transporter, ATP-binding protein	-0.0809009	-1.71374	-0.464814	-0.564103
BMI_II1080	BRA1079	E	Peptide ABC transporter, ATP-binding protein	-0.25552	-1.63829	-0.825797	-0.576842
BMI_II406	BRA0409	E	Peptide ABC transporter, periplasmic peptide-binding protein	-1.89351	-0.0282601	-1.54499	0.710272
BMI_II570	BRA0576	E	Peptide ABC transporter, periplasmic peptide-binding protein	0.130949	0.374284	0.626803	1.54068
BMI_II404	BRA0407	E	Peptide ABC transporter, permease	0.476099	1.843	0.34726	1.67333
BMI_II405	BRA0408	E	Peptide ABC transporter, permease	-0.20607	0.676774	-0.139859	1.8489
BMI_II1081	BRA1080	E	Peptide ABC transporter, permease	-0.395728	-1.54218	-0.609559	-0.770032
BMI_II1082	BRA1081	E	Peptide ABC transporter, permease	-0.834263	-1.82498	-0.93724	-1.29524
BMI_II1099	BRA1098	E	Peptide ABC transporter, permease	-0.478323	-1.74928	-0.663408	-0.261323
BMI_I2161	BR2140	P	Phosphate ABC transporter, permease protein, pstA	0.79604	1.14861	-1.03632	-1.98768
BMI_I2160	BR2139	P	Phosphate ABC transporter, permease protein, pstC	0.0451739	0.249746	-1.63082	-3.14048
BMI_I2159	BR2138	P	Phosphate ABC transporter, phosphate-binding protein, ptsS	-0.396269	0.249548	-2.2539	-5.86867
BMI_I2162	BR2141	P	Phosphate transporter, ATP-binding protein, pstB	0.026958	1.0813	-0.365034	-1.55029
BMI_II1107	BRA1106	E	Spermidine Putrescine ABC transporter permease, PotB (TC 3,A,1,11,1)	0.145603	-0.422038	-3.40556	-1.18206
BMI_I541	BR0542	G	ribose ABC transporter ATP-binding protein, rbsA-1	-1.17384	-1.38835	-1.62204	-1.48887
BMI_I1650	BR1632	G	Ribose ABC transporter ATP-binding protein, rbsA-2	-1.21245	-0.41292	-1.65655	-0.942148
BMI_I542	BR0543	G	Ribose ABC transporter permease, rbsC-1	-1.70103	-1.31035	-1.26726	-0.740021
BMI_I1649	BR1631	G	Ribose ABC transporter permease, rbsC-2	-0.838977	0.0326372	-1.56936	-0.544935
BMI_II854	BRA0860	G	Ribose ABC transporter, ATP-binding protein, RbsA-3	2.33249	0.302981	1.41759	0.702906
BMI_II989	BRA0996	G	Ribose ABC transporter, periplasmic ribose-binding protein RbsB (TC 3,A,1,2,1), rsbB-4	-2.80944	-3.79071	-2.51346	-1.89117
BMI_II853	BRA0859	G	Ribose ABC transporter, permease, rbsC-3	1.92864	0.180504	1.22034	0.210726
BMI_II1106	BRA1105	E	Spermidine Putrescine ABC transporter permease component potC (TC_3,A,1,11,1)	0.434114	-0.172856	-4.22392	-1.58074
BMI_I1627	BR1612	E	Spermidine/putrescine ABC transporter periplasmic spermidine/putrescine-binding protein, potF	-1.61873	-1.53479	-0.0785772	-0.331301
BMI_II114	BRA0114	R	Spermidine/putrescine ABC transporter permease	-0.925434	-1.62944	-0.21872	-0.125388
BMI_II322	BRA0327	E	Spermidine/putrescine ABC transporter, ATP-binding protein	-1.86113	-2.54906	-1.84765	0.614331
BMI_II321	BRA0326	E	Spermidine/putrescine ABC transporter, periplasmic spermidine/putrescine-binding protein	-2.10498	-2.22829	-1.31118	0.297978
BMI_II324	BRA0329	E	Spermidine/putrescine ABC transporter, permease protein	-1.18882	-0.263034	-2.34279	-2.15714
BMI_II1108	BRA1107	E	Spermidine/putrescine transport ATP-binding protein PotA (Bs pseudogene)	-0.748048	-0.462292	-2.9524	-2.09143
BMI_I241	BR0238	G	Sugar ABC transporter ATP-binding protein	-1.25756	-1.78811	0.199188	0.68508	+
BMI_I1351	BR1339	G	Sugar ABC transporter ATP-binding protein	-1.45677	-2.00159	-1.66175	-0.936581
BMI_II260	BRA0266	G	Sugar ABC transporter ATP-binding protein	-1.02696	-2.18632	0.795228	-0.302126
BMI_II738	BRA0745	G	Sugar ABC transporter ATP-binding protein	-1.52353	-2.29408	-0.887895	0.105254
BMI_I238	BR0235	G	Sugar ABC transporter periplasmic sugar-binding protein	-2.52884	-3.1202	-0.0239693	1.41712
BMI_I239	BR0236	G	Sugar ABC transporter permease	-2.10421	-2.69966	-0.0673072	1.5569
BMI_I240	BR0237	G	Sugar ABC transporter permease	-1.6056	-2.02556	0.0765502	0.819542
BMI_I1352	BR1340	G	Sugar ABC transporter permease	-1.15435	-2.67647	-1.39776	-0.722114
BMI_II299	BRA0305	G	Sugar ABC transporter permease	2.84036	-1.66322	3.71418	0.400911
BMI_II300	BRA0306	G	Sugar ABC transporter permease	2.69397	-1.98426	2.38411	-1.56733
BMI_I1353	BR1342	G	Sugar ABC transporter, periplasmic sugar-binding protein	-2.33196	-3.46783	-1.80964	-1.38909
BMI_II298	BRA0304	G	Sugar ABC transporter, periplasmic sugar-binding protein	2.99003	-2.61008	4.34756	-0.131472
BMI_II741	BRA0748	G	Sugar ABC transporter, periplasmic sugar-binding protein	-3.36193	-2.93356	-1.07834	-1.15388
BMI_II931	BRA0937	G	Sugar ABC transporter, periplasmic sugar-binding protein	-1.31828	-2.4144	-1.14658	-1.39331
BMI_II742	BRA0749	G	Sugar ABC transporter, permease	-3.15837	-2.6138	-0.831767	-0.669038
BMI_II686	BRA0692	G	Sugar ABC transporter, permease	-2.27787	1.68647	-1.70758	3.32077	+
BMI_II743	BRA0750	G	Sugar ABC transporter, permease protein	-2.00755	-1.57277	-0.516515	-0.385837
BMI_II1187	BRA1181	G	Sugar ABC transporter, permease protein	0.13951	1.02368	-0.300735	-6.74333
BMI_I1340	BR1328	P	Sulfate ABC transporter permease	1.39218	1.09501	1.42224	2.32121
BMI_I1341	BR1329	O	Sulfate ABC transporter permease	0.524794	0.623202	0.792503	2.59041
BMI_I1342	BR1330	P	Sulfate ABC transporter sulfate-binding protein	-0.293295	0.512898	0.803094	1.74573
BMI_II464	BRA0467	P	Taurine ABC transporter, permease	1.20401	0.415718	1.02518	1.63681	+
BMI_II1194	BRA1188	P	Taurine ABC transporter, permease	-2.03894	-1.60157	-0.95552	-0.212563
BMI_II1192	BRA1186	P	Taurine ABC transporter, taurine-binding protein	-2.11399	-2.45199	-0.603657	-1.43779
BMI_II563	BRA0569	R	Unspecified monosaccharide ABC transport system, permease component Ia (FIG025991)/Ib (FIG143636)	1.06674	0.474554	0.111843	2.52637
BMI_I543	BR0544	G	Xylose ABC transporter, periplasmic xylose-binding protein XylF	-2.18518	-2.74906	-1.96915	-0.413884
BMI_II1130	BRA1124	P	Zinc ABC transporter permease, znuB	-1.36937	1.02232	1.61294	1.67043
BMI_II1128	BRA1122	P	Zinc ABC transporter, periplasmic-binding protein ZnuA	-3.35253	1.77326	2.31217	3.9219	+
BMI_II1182	BRA1176	E	Branched-chain amino acid transport ATP-binding protein LivF (TC 3,A,1,4,1)	-0.77894	-0.35435	-1.24827	-1.53771
BMI_II951	BRA0957	E	Branched-chain amino acid transport system permease protein LivM (TC 3,A,1,4,1)	1.14057	-1.65572	0.738052	1.92633
BMI_II1004	BRA1011	E	Dipeptide transport system permease protein DppB (TC 3,A,1,5,2)	-0.939907	-1.90235	-0.653063	0.742992
BMI_I1800	BR1782	E	High-affinity leucine-specific transport system, periplasmic binding protein LivK	-1.10111	0.687753	-0.395607	3.13389
BMI_I1803	BR1785	E	High-affinity leucine-specific transport system, periplasmic binding protein LivK	-1.75796	-2.34425	-1.71398	0.311578
BMI_II795	BRA0801	E	Nickel transport ATP-binding protein NikD (TC 3,A,1,5,3)	2.08802	2.01375	1.31355	1.69048
BMI_II796	BRA0802	E	Nickel transport system permease protein NikC (TC 3,A,1,5,3)	1.68164	2.03062	0.709035	0.887131
BMI_II529	BRA0535	E	Oligopeptide transport system permease protein OppC (TC 3,A,1,5,1)	1.8004	1.45653	1.62959	2.18275
BMI_II778	BRA0784	E	Oligopeptide transport system permease protein OppC (TC 3,A,1,5,1)	2.82605	2.06204	0.672918	0.415446
BMI_I1776	BR1757	H	Thiamine transporter substrate binding subunit, tbpA	-1.61398	-1.9769	-0.719706	-1.57787
BMI_II259	BRA0265	G	L-arabinose-binding periplasmic protein precursor AraF (TC 3,A,1,2,2)	-1.34035	-2.87255	0.583149	-1.03553
BMI_I1701	BR1680	G	Major facilitator family transporter	-0.251909	-0.703888	-0.940783	-1.98067		MFS
BMI_I1985	BR1963	G	Major facilitator family transporter	-0.331626	3.00849	-0.45274	3.10216
BMI_II526	BRA0532	G	Major facilitator family transporter	-0.558789	-1.13357	-1.56818	-2.02395
BMI_II604	BRA0608	G	Major facilitator family transporter	2.14181	2.09573	-0.392297	-0.267914
BMI_II882	BRA0888	G	Major facilitator family transporter	-2.11792	-3.13954	-1.23732	-1.43558
BMI_II305	BRA0311	G	Major facilitator superfamily transporter	0.637807	-0.662791	-1.74878	-1.07714
BMI_II441	BRA0444	G	Major facilitator superfamily transporter	0.71841	2.40839	1.39784	-0.335106
BMI_II1010	BRA1017	G	Major facilitator superfamily transporter	-0.532867	-1.61809	-0.85868	-1.38933
BMI_II116	BRA0116	G	Bcr/CflA family drug resistance transporter, MFS family	0.128666	3.78073	-0.567309	1.39079
BMI_II682	BRA0687	G	Bcr/CflA subfamily drug resistance transporter, MFS family	0.0879136	-1.26513	-1.46535	-2.91301
BMI_I1413	BR1401	G	Bcr/CflA subfamily drug resistance transporter, tcaB, MFS family	0.980187	0.958311	-1.61644	-1.80109
BMI_II700	BRA0706	G	TRANSPORTER, MFS superfamily	-0.280795	-1.71059	-2.59634	-1.64477
BMI_I349	BR0344	Q	TRAP dicarboxylate transporter, DctM subunit, unknown substrate 6	-1.53479	-2.96816	-1.91995	-0.160198		TRAP
BMI_I348	BR0343	Q	TRAP dicarboxylate transporter, DctQ subunit, unknown substrate 6	-2.45357	-3.74506	-2.35278	-0.234965
BMI_I1205	BR1194	R	TRAP transporter solute receptor, TAXI family precursor	-2.79292	-2.68332	-1.17791	-0.940964
BMI_I350	BR0345	Q	TRAP transporter solute receptor, unknown substrate 6	-1.49637	-3.06332	-2.06063	-0.55863
BMI_II685	BRA0691	G	cell processes; transport of small molecules	-1.65874	2.18869	-1.57171	3.78956		Other
BMI_II870	BRA0876	P	Magnesium transporter MgtE	-2.76956	-4.31458	-3.74668	-4.65064
BMI_I1496	BR1481	P	Na/Pi-cotransporter family protein	-0.529018	-1.73761	0.344	-1.15964
BMI_II169	BRA0173	U	Outer membrane autotransporter	-0.517666	-2.16373	-1.87337	-2.00752
BMI_II232	BRA0236	R	Permease of the drug/metabolite transporter (DMT) superfamily	0.839753	0.526222	-3.62989	-1.88171
BMI_I298	BR0292	V	RND efflux system, inner membrane transporter CmeB	2.59305	1.40422	2.60215	2.12779
BMI_I629	BR0630	S	Transporter	2.90222	2.47095	1.05531	-0.57475
BMI_I1505	BR1490	R	Transporter	-0.641736	-0.413683	-0.589463	-1.87783
BMI_I1586	BR1573	G	Transporter	1.49547	1.79656	-0.0273367	-0.177644
BMI_I1373	BR1363	E	Urea transporter	1.57131	1.57948	0.518978	0.98096
	Bµ: B. microti		Bµ20; Bµ120: B. microti at 20 and 120 min., respectively
	Bs: B. suis		Bs20; Bs120: B. suis at 20 and 120 min., respectively
	COG: Cluster of orthologous groups
* PHIDIAS-Victors database of virulence factors (University of Michigan) (http://www.phidias.us/victors/index.php)
** MAIN TRANSPORTER TYPES:
	ABC Transporter: ATP-Binding Cassette Transporters
	MFS: Major Facilitator Superfamily Transporters
	TRAP: Tripartite ATP-independent Periplasmic Transporters

## Sheet: Suppl Table 14
Acid-responsive Brucella genes encoding two-component systems and transcriptional regulators
Bµ ID	Bs ID	COG	Function /Protein	Bs20	Bµ20	Bs120	Bµ120
BMI_I136	BR0133	T	Sensor histidine kinase RegB	-1.75232	-1.72362	-0.765223	0.149259
BMI_I140	BR0137	K	Dna binding response regulator RegA	-1.23476	-0.877316	-2.53914	-1.36418
BMI_I200	BR0196	T	Crp/FNR family transcriptional regulator	-1.06219	-1.23085	-2.23596	-2.39668
BMI_I203	BR0199	K	Glycerol-3-phosphate transcriptional regulator, GlpR	-1.03149	-1.43054	-1.64736	-1.46401
BMI_I215	BR0212	K	Transcriptional regulator TenA	-0.573375	-1.23991	-0.982936	-2.60413
BMI_I222	BR0219	T	Sensory box/GGDEF domain/EAL domain protein	-0.460142	-1.1693	-1.01457	-1.56662
BMI_I357	BR0352	K	LysR family transcriptional regulator	-1.3273	-1.84834	-2.02134	-2.18819
BMI_I369	BR0364	P	Fur family transcriptional regulator	-2.2219	-3.16986	-1.74783	-4.19917
BMI_I553	BR0554	K	Transcriptional regulator BetI	-0.167697	-0.393965	2.41835	-2.6184
BMI_I557	BR0558	T	AbrB family transcriptional regulator	-1.06718	-0.799772	0.0597802	-2.29856
BMI_I559	BR0560	K	GntR family transcriptional regulator	-0.443322	0.269621	-1.33157	-1.51965
BMI_I569	BR0569	S	Ros/MucR family transcriptional regulator	0.166574	0.428642	1.0735	1.78298
BMI_I603	BR0604	T	DNA-binding response regulator	-0.204539	-0.195056	-1.34854	-1.54984
BMI_I615	BR0616	T	Sensor histidine kinase	-1.60579	-1.92584	-1.00261	-0.517132
BMI_I653	BR0654	T	Crp/FNR family transcriptional regulator	1.74848	1.57262	1.38823	0.249789
BMI_I865	BR0868	K	AsnC family transcriptional regulator	-0.0962637	0.359321	2.3182	1.48304
BMI_I869	BR0872	R	Exopolysacchride production negative regulator ExoR	1.39527	2.37627	-0.247669	0.917181
BMI_I1006	BR1005	E	Nitrogen regulatory protein P-II, GlnB	0.260154	0.761112	1.30904	2.06901
BMI_I1098	BR1086	K	LysR family transcriptional regulator	0.456542	1.42373	0.848836	1.57706
BMI_I1331	BR1319	K	AraC family transcriptional regulator	0.172759	-0.413473	-1.39174	-2.26917
BMI_I1391	BR1381	K	TetR family transcriptional regulator	-3.27847	-2.53882	-1.15561	-0.119011
BMI_I1455	BR1443	M	Transglycosylase SLT domain protein	0.996936	0.895802	-3.90366	-3.10557
BMI_I1463	BR1451	K	ArsR family transcriptional regulator	-0.309701	5.14591	-0.138588	0.647209
BMI_I1535	BR1521	T	Transcriptional regulatory protein OmpR	-0.567024	0.265819	0.961804	1.5194
BMI_I1537	BR1522	T	Osmolarity sensor protein EnvZ	0.37295	0.910302	0.829521	1.73246
BMI_I1584	BR1571	K	Leucine-responsive regulatory protein, Lrp-2	-0.683809	-1.67301	-0.612018	0.506794
BMI_I1585	BR1572	K	MarR family transcriptional regulator	-0.827935	-0.360858	-3.49358	-2.07395
BMI_I1602	BR1589	K	ArsR family transcriptional regulator	-1.10813	-1.55616	-1.40365	-2.21112
BMI_I1612	BR1599	T	Cell cycle transcriptional regulator CtrA	-0.689233	-1.58249	-1.60962	-1.90699
BMI_I1648	BR1630	G	LacI family sugar-binding transcriptional regulator	-1.58321	-1.17402	-1.33367	0.155866
BMI_I1661	BR1639	K	IclR family transcriptional regulator	0.430466	1.62851	0.112827	1.04404
BMI_I1677	BR1655	T	Sensor histidine kinase	0.40326	2.76673	0.108516	2.32215
BMI_I1679	BR1657	T	Two-component response regulator, PhyR	-0.814886	2.30896	0.439055	3.18897
BMI_I1697	BR1676	K	AsnC family transcriptional regulator	-1.57287	-0.901451	-0.202305	-2.34814
BMI_I1812	BR1795	K	GntR family transcriptional regulator	-0.946988	-0.809582	-1.74171	-2.30502
BMI_I1813	BR1796	K	MarR family transcriptional regulator	-1.62755	-1.32198	-1.60557	-0.562027
BMI_I1869	BR1852	K	Cro/CI family transcriptional regulator	-0.81098	-1.13968	-0.00331642	-1.53455
BMI_I2071	BR2049	K	LacI family transcription regulator	-1.49441	-1.16107	-1.85753	-0.733182
BMI_I2163	BR2142	P	Phosphate transport system, regulatory protein PhoU	-0.304293	1.56385	-0.699047	-1.70729
BMI_I2164	BR2143	T	Phosphate regulon transcriptional regulatory protein PhoB	0.130273	1.33853	-0.704217	-1.67938
BMI_II41	BRA0041	T	Sensor histidine kinase	-1.2992	-2.38209	-2.22317	-3.70793
BMI_II42	BRA0042	T	LuxR family DNA-binding response regulator	-1.3455	-1.96926	-2.28385	-4.11748
BMI_II160	BRA0163	K	LysR family transcriptional regulator	-1.78452	-0.741558	-1.81223	-1.14031
BMI_II218	BRA0221	K	IclR family transcriptional regulator	-1.84507	-0.374047	-1.11727	0.507293
BMI_II225	BRA0228	T	Sensor histidine kinase	2.03769	4.41692	0.124081	3.52458
BMI_II226	BRA0229	T	DNA-binding response regulator (B. suis pseudogene)	1.63553	2.87763	0.963986	0.140941
BMI_II231	BRA0235	T	GAF/GGDEF domain-containing protein	-1.01007	3.5532	-1.0768	-0.124046
BMI_II276	BRA0281	T	Transcriptional regulator NnrR	0.210423	2.61831	-1.93907	1.48166
BMI_II349	BRA0354	K	Transcriptional regulator OxyR	0.419549	1.13991	1.62372	1.57857
BMI_II386	BRA0389	K	GntR family transcriptional regulator	-1.27243	1.04805	2.26544	0.54659
BMI_II407	BRA0410	K	GntR family transcriptional regulator	-1.63457	-0.109879	-2.43949	-0.224561
BMI_II412	BRA0415	T	LuxR family transcriptional regulator	-1.00067	-1.62974	-1.05713	-0.951299
BMI_II453	BRA0456	K	ArsR family transcriptional regulator	-1.23437	-0.611522	-2.97592	-1.07624
BMI_II456	BRA0459	K	GntR family transcriptional regulator	-0.130626	-0.4231	-0.951714	-1.7508
BMI_II459	BRA0462	K	TetR family transcriptional regulator	1.51392	2.28313	-0.0267831	1.75858
BMI_II477	BRA0480	K	MarR family transcriptional regulator	0.0531125	0.378415	-1.10834	-1.56437
BMI_II610	BRA0614	K	Nucleoside diphosphate kinase regulator	1.01514	1.07904	2.33395	1.81891
BMI_II615	BRA0618	T	GGDEF domain-containing protein	0.709562	1.16169	0.413149	2.69885
BMI_II625	BRA0628	K	AraC family transcriptional regulator	-1.07752	-1.07748	-1.62976	-1.49805
BMI_II631	BRA0634	K	AsnC family transcriptional regulator	1.61544	1.8966	0.741104	-1.0267
BMI_II637	BRA0640	K	PobR protein	-2.4228	-2.33511	-1.08281	-1.30518
BMI_II639	BRA0642	K	Transcriptional regulator PcaQ	-0.743868	-0.121257	-1.21237	-1.65507
BMI_II703	BRA0709	K	Transcriptional regulator OxyR	-0.465693	0.495119	-3.79946	-0.995529
BMI_II737	BRA0744	K	RpiR family transcriptional regulator	-0.953796	-1.67946	-1.35824	-0.751674
BMI_II754	BRA0761	K	MarR family transcriptional regulator	-0.119743	-1.29728	-1.50709	-2.44651
BMI_II766	BRA0773	K	AsnC family transcriptional regulator	-2.26646	-1.43018	-1.82857	-0.160432
BMI_II799	BRA0805	K	Nickel responsive regulator, nikR	-1.55116	-1.20121	-0.47099	-1.16337
BMI_II851	BRA0857	K	DeoR family transcriptional regulator	2.42653	0.0337921	0.698397	0.192611
BMI_II862	BRA0868	K	DeoR family transcriptional regulator	-1.86365	-0.407526	-2.30387	-1.18067
BMI_II897	BRA0903	K	Transcriptional regulator,	-0.329752	-2.42746	-0.943403	-2.61894
BMI_II907	BRA0913	K	GntR family transcriptional regulator	1.9159	1.56575	1.56344	-0.408822
BMI_II919	BRA0925	K	ArsR family transcriptional regulator	-1.79342	-0.117989	-1.73887	-1.07598
BMI_II945	BRA0951	K	AsnC family transcriptional regulator	-0.806393	-1.80952	-1.63012	-2.71166
BMI_II946	BRA0952	K	LysR family transcriptional regulator	-1.4349	-1.57175	-0.594264	-0.524704
BMI_II1008	BRA1015	K	GntR family transcriptional regulator	-1.78629	-1.79137	-1.11417	-0.749351
BMI_II1097	BRA1096	K	Transcriptional regulator	-1.41703	-1.51096	-0.11522	-0.701325
BMI_II1146	BRA1140	K	Transcriptional regulator	-1.01432	-2.13132	-3.78483	-3.38169
BMI_II1160	BRA1154	K	AraC family transcriptional regulator	0.289947	0.260937	-1.33516	-2.21814
BMI_II1175	BRA1169	K	IclR family transcriptional regulator	-0.65448	-1.38642	-1.06516	-1.97504
BMI_II1185	BRA1179	K	GntR family transcriptional regulator	-0.366288	0.052603	0.14188	-2.09473
BMI_II296	BRA0302	K	Sugar-binding protein	2.30584	0.539273	1.02379	-0.816499
	Bµ: B. microti		Bµ20; Bµ120: B. microti at 20 and 120 min., respectively
	Bs: B. suis		Bs20; Bs120: B. suis at 20 and 120 min., respectively
	COG: Cluster of orthologous groups
								10000

[truncated: 1 more sheets: Suppl Table 15]
