# Supplementary material for: Comparative Genome-Wide Transcriptome Analysis of Brucella suis and Brucella microti Under Acid Stress at pH 4.5: Cold Shock Protein CspA and Dps Are Associated With Acid Resistance of B. microti
Source: Front Microbiol. 2021 Dec 13;12:794535. doi: 10.3389/fmicb.2021.794535 (PMC8710502; doi:10.3389/fmicb.2021.794535)
Supplement: Supplementary file 6 [file Table_6.XLSX]

## Sheet: Supplementary Table 16
Salmon-Divon et al. and B. melitensis 16M differentially expressed genes
ID Bµ	ID Bs	ID 16M	Regulation pH 4.5	Function
Genes regulated in B. suis, B. microti and B. melitensis 16M
BMI_I1373	BR1363	BMEI0642	1	Urea transporter
BMI_I1413	BR1401	BMEI0605	-1	Bcr/CflA subfamily drug resistance transporter, TcaB
BMI_I1440	BR1428	BMEI0582	-1	D-alanine-D-alanine ligase, Ddl
BMI_I196	BR0193	BMEI1755	-1	Sulfate adenylyltransferase subunit 2, CysD
BMI_I2070	BR2048	BMEI0020	-1	Gfo/Idh/MocA family oxidoreductase
BMI_I273	BR0268	BMEI1654	1	Urease gamma subunit
BMI_I274	BR0269	BMEI1653	1	Urease beta subunit
BMI_I275	BR0270	BMEI1652	1	Urease alpha subunit, UreC
BMI_I283	BR0277	BMEI1645	1	AcrB/AcrD/AcrF multidrug efflux protein
BMI_I46	BR0043	BMEI1900	1	Cytochrome O ubiquinol oxidase subunit I
BMI_I47	BR0044	BMEI1899	1	Cytochrome O ubiquinol oxidase subunit III
BMI_I48	BR0045	BMEI1898	1	Cytochrome O ubiquinol oxidase subunit IV
BMI_I811	BR0810	BMEI1150	1	NADH-ubiquinone oxidoreductase chain I, NuoI
BMI_II110	BRA0110	BMEII1125	-1	Gfo/Idh/MocA family oxidoreductase
BMI_II1153	BRA1147	BMEII0150	-1	Flagellin family protein
BMI_II1156	BRA1150	BMEII0146	-1	D-xylose ABC transporter, periplasmic D-xylose-binding protein, XylF
BMI_II121	BRA0121	BMEII1114	1	Flagellar biosynthesis protein, FlhB
BMI_II637	BRA0640	BMEII0641	-1	Transcriptional regulator PobR, AraC family
BMI_II751	BRA0758	BMEII0533	1	HlyD family secretion protein
BMI_II870	BRA0876	BMEII0418	-1	Magnesium transporter, MgtE
BMI_II908	BRA0914	BMEII0382	1	AcrB/AcrD/AcrF multidrug efflux protein
BMI_II91	BRA0089	BMEII0004	1	Molybdate ABC transporter, permease, ModB
BMI_II917	BRA0923	BMEII0374	-1	Alanine racemase, Alr
BMI_II924	BRA0930	BMEII0367	1	Histidine ammonia-lyase (pseudogene in B. melitensis)
BMI_II926	BRA0932	BMEII0365	1	Urocanate hydratase, HutU
Genes regulated in B. suis and B. melitensis 16M
	BR1483	BMEI0526	-1	Carbamoyl phosphate synthase small subunit, carA
	BR1561	BMEI0455	-1	Glutathione S-transferase domain-containing protein
	BR1679	BMEI0354	-1	Hypothetical protein
	BR1802	BMEI0248	-1	F0F1 ATP synthase subunit delta, atpH
	BR0181	BMEI1766	-1	sulfite reductase (NADPH) hemoprotein subunit beta
	BR0271	BMEI1651	1	Urease accessory protein UreE
	BR0272	BMEI1650	1	Urease accessory protein UreF
	BR0273	BMEI1649	1	Urease accessory protein UreG
	BR0382	BMEI1546	-1	ATP synthase subunit A, atpB
	BR0702	BMEI1248	1	Glutathione S-transferase family protein
	BRA0341	BMEII0906	-1	Acid-resistance protein, hdeA
	BRA0565	BMEII0704	-1	Bacterioferritin, bfr
Genes regulated in B. microti and B. melitensis 16M
BMI_I1552		BMEI0478	1	MaoC-like protein
BMI_I1553		BMEI0477	1	MaoC-like protein
BMI_I244		BMEI1710	-1	Gfo/Idh/MocA family oxidoreductase
BMI_II12		BMEII0081	1	Enterobactin synthetase subunit D
BMI_II340		BMEII0904	1	EAL domain-containing protein
BMI_II673		BMEII0605	1	Iron compound ABC transporter, permease
	Bµ: B. microti
	Bs: B. suis
	16M: B. melitensis 16M
	1: upregulated at pH 4.5
	-1: downregulated at pH 4.5
